# Supplementary material for: 2H-Chromen-4(3H)-one
Source: Acta Crystallogr Sect E Struct Rep Online. 2011 Apr 16;67(Pt 5):o1151. doi: 10.1107/S1600536811013535 (PMC3089272; doi:10.1107/S1600536811013535)
Supplement: Supplementary file 1 [file e-67-o1151-sup1.cif]

##############################################################################
#                                                                            #
# This CIF contains the data in a paper accepted for publication in          #
# Acta Crystallographica Section E. It conforms to the requirements of       #
# Notes for Authors for Acta Crystallographica Section E, and has been       #
# peer reviewed under the auspices of the IUCr Commission on Journals.       #
#                                                                            #
# Full details of the Crystallographic Information File format               #
# are given in the paper "The Crystallographic Information File (CIF):       #
# a New Standard Archive File for Crystallography" by S. R. Hall, F. H.      #
# Allen and I. D. Brown [Acta Cryst. (1991), A47, 655-685].                  #
#                                                                            #
# The current version of the core CIF dictionary is obtainable from          #
# ftp://ftp.iucr.org/pub/cif_core.dic.                                       #
#                                                                            #
# Software is freely available for graphical display of the structure(s)     #
# in this CIF. For information consult the CIF software page                 #
# http://www.iucr.org/resources/cif/software.                                #
#                                                                            #
# This file may be used for bona fide research purposes within the           #
# scientific community so long as proper attribution is given to the journal # 
# article from which it was obtained.                                        #
#                                                                            #
##############################################################################
data_I
_audit_creation_method     SHELXL-97
_chemical_name_systematic
;
2<i>H</i>-Chromen-4(3<i>H</i>)-one
;
_chemical_name_common
;
4-Chromanone
;
_chemical_formula_moiety     'C9 H8 O2'
_chemical_formula_sum     'C9 H8 O2'
_chemical_formula_iupac     'C9 H8 O2'
_chemical_formula_weight     148.15
_chemical_melting_point     ?
_chemical_melting_point_gt     308
_chemical_melting_point_lt     311
_symmetry_cell_setting     monoclinic
_symmetry_space_group_name_H-M     'P 21/c'
_symmetry_space_group_name_Hall     '-P 2ybc'
loop_
    _symmetry_equiv_pos_as_xyz
    'x, y, z'
    '-x, y+1/2, -z+1/2'
    '-x, -y, -z'
    'x, -y-1/2, z-1/2'
_cell_length_a     7.5538(4)
_cell_length_b     8.0896(4)
_cell_length_c     13.0410(6)
_cell_angle_alpha     90.00
_cell_angle_beta     115.364(3)
_cell_angle_gamma     90.00
_cell_volume     720.08(6)
_cell_formula_units_Z     4
_cell_measurement_reflns_used     4401
_cell_measurement_theta_min     2.98
_cell_measurement_theta_max     28.25
_cell_measurement_temperature     200(2)
_exptl_crystal_description     'block'
_exptl_crystal_colour     'colourless'
_exptl_crystal_size_max     0.479
_exptl_crystal_size_mid     0.407
_exptl_crystal_size_min     0.288
_exptl_crystal_density_diffrn     1.367
_exptl_crystal_density_meas     ?
_exptl_crystal_density_method     'not measured'
_exptl_crystal_F_000     312
_exptl_absorpt_coefficient_mu     0.096
_exptl_absorpt_correction_type     none
_exptl_special_details
;
;
_diffrn_ambient_temperature     200(2)
_diffrn_radiation_type     MoK\a
_diffrn_radiation_wavelength     0.71073
_diffrn_radiation_source     'fine-focus sealed tube'
_diffrn_radiation_monochromator     graphite
_diffrn_measurement_device_type     'Bruker APEXII CCD'
_diffrn_measurement_device     ?
_diffrn_measurement_method     '\f and \w'
_diffrn_reflns_number     6367
_diffrn_reflns_av_R_equivalents     0.0407
_diffrn_reflns_av_sigmaI/netI     0.0220
_diffrn_reflns_theta_min     3.46
_diffrn_reflns_theta_max     28.28
_diffrn_reflns_theta_full     28.28
_diffrn_measured_fraction_theta_max     0.993
_diffrn_measured_fraction_theta_full     0.993
_diffrn_reflns_limit_h_min     -9
_diffrn_reflns_limit_h_max     10
_diffrn_reflns_limit_k_min     -10
_diffrn_reflns_limit_k_max     10
_diffrn_reflns_limit_l_min     -17
_diffrn_reflns_limit_l_max     14
_refine_special_details
;
;
_reflns_number_total     1774
_reflns_number_gt     1578
_reflns_threshold_expression     I>2\s(I)
_refine_ls_structure_factor_coef     Fsqd
_refine_ls_matrix_type     full
_refine_ls_R_factor_all     0.0407
_refine_ls_R_factor_gt     0.0371
_refine_ls_wR_factor_gt     0.1035
_refine_ls_wR_factor_ref     0.1069
_refine_ls_goodness_of_fit_ref     1.054
_refine_ls_restrained_S_all     1.054
_refine_ls_number_reflns     1774
_refine_ls_number_parameters     100
_refine_ls_number_restraints     0
_refine_ls_hydrogen_treatment     constr
_refine_ls_weighting_scheme     calc
_refine_ls_weighting_details
         'calc w=1/[\s^2^(Fo^2^)+(0.0588P)^2^+0.1339P] where P=(Fo^2^+2Fc^2^)/3'
_atom_sites_solution_hydrogens     geom
_atom_sites_solution_primary     direct
_atom_sites_solution_secondary     difmap
_refine_ls_shift/su_max     0.000
_refine_ls_shift/su_mean     0.000
_refine_diff_density_max     0.294
_refine_diff_density_min     -0.186
_refine_ls_extinction_method     none
_refine_ls_extinction_coef     ?
_refine_ls_abs_structure_Flack     ?
loop_
    _atom_type_symbol
    _atom_type_description
    _atom_type_scat_dispersion_real
    _atom_type_scat_dispersion_imag
    _atom_type_scat_source
    'C' 'C' 0.0033 0.0016
                         'International Tables Vol C Tables 4.2.6.8 and 6.1.1.4'
    'H' 'H' 0.0000 0.0000
                         'International Tables Vol C Tables 4.2.6.8 and 6.1.1.4'
    'O' 'O' 0.0106 0.0060
                         'International Tables Vol C Tables 4.2.6.8 and 6.1.1.4'
_computing_data_collection     'APEX2 (Bruker, 2010)'
_computing_cell_refinement     'SAINT (Bruker, 2010)'
_computing_data_reduction     'SAINT (Bruker, 2010)'
_computing_structure_solution     'SHELXS97 (Sheldrick, 2008)'
_computing_structure_refinement     'SHELXL97 (Sheldrick, 2008)'
_computing_molecular_graphics
             'ORTEP-3 (Farrugia, 1997) and Mercury (Macrae,<i>et al.</i>, 2006)'
_computing_publication_material
                            'SHELXL97 (Sheldrick, 2008) and PLATON (Spek, 2009)'
loop_
    _atom_site_type_symbol
    _atom_site_label
    _atom_site_fract_x
    _atom_site_fract_y
    _atom_site_fract_z
    _atom_site_U_iso_or_equiv
    _atom_site_adp_type
    _atom_site_calc_flag
    _atom_site_refinement_flags
    _atom_site_occupancy
    _atom_site_symmetry_multiplicity
    _atom_site_disorder_assembly
    _atom_site_disorder_group
    O O1 0.32152(11) 0.53935(9) 0.22765(6) 0.0337(2) Uani d . 1 1 . .
    O O2 0.15764(13) 0.19047(10) 0.39707(7) 0.0434(2) Uani d . 1 1 . .
    C C1 0.20014(15) 0.40212(13) 0.16627(8) 0.0327(2) Uani d . 1 1 . .
    H H11 0.2296 0.3735 0.1014 0.039 Uiso calc R 1 1 . .
    H H12 0.0606 0.4348 0.1357 0.039 Uiso calc R 1 1 . .
    C C2 0.23447(15) 0.25263(12) 0.24191(8) 0.0307(2) Uani d . 1 1 . .
    H H21 0.1432 0.1632 0.1991 0.037 Uiso calc R 1 1 . .
    H H22 0.3699 0.2120 0.2654 0.037 Uiso calc R 1 1 . .
    C C3 0.20392(13) 0.29406(11) 0.34541(8) 0.0262(2) Uani d . 1 1 . .
    C C4 0.23848(12) 0.46883(11) 0.38176(7) 0.0232(2) Uani d . 1 1 . .
    C C5 0.29805(12) 0.58227(11) 0.32203(8) 0.0255(2) Uani d . 1 1 . .
    C C6 0.33856(14) 0.74544(12) 0.35963(9) 0.0349(2) Uani d . 1 1 . .
    H H6 0.3802 0.8228 0.3197 0.042 Uiso calc R 1 1 . .
    C C7 0.31759(15) 0.79357(13) 0.45538(10) 0.0400(3) Uani d . 1 1 . .
    H H7 0.3450 0.9047 0.4807 0.048 Uiso calc R 1 1 . .
    C C8 0.25740(16) 0.68291(14) 0.51532(9) 0.0389(3) Uani d . 1 1 . .
    H H8 0.2424 0.7180 0.5807 0.047 Uiso calc R 1 1 . .
    C C9 0.21953(14) 0.52099(13) 0.47876(8) 0.0310(2) Uani d . 1 1 . .
    H H9 0.1801 0.4441 0.5200 0.037 Uiso calc R 1 1 . .
loop_
    _atom_site_aniso_label
    _atom_site_aniso_U_11
    _atom_site_aniso_U_22
    _atom_site_aniso_U_33
    _atom_site_aniso_U_12
    _atom_site_aniso_U_13
    _atom_site_aniso_U_23
    O1 0.0403(4) 0.0338(4) 0.0332(4) -0.0066(3) 0.0217(3) 0.0014(3)
    O2 0.0608(5) 0.0309(4) 0.0420(4) -0.0108(3) 0.0254(4) 0.0046(3)
    C1 0.0385(5) 0.0353(5) 0.0253(4) -0.0009(4) 0.0146(4) -0.0024(4)
    C2 0.0348(5) 0.0262(4) 0.0318(5) -0.0008(4) 0.0147(4) -0.0051(4)
    C3 0.0263(4) 0.0239(4) 0.0267(4) -0.0010(3) 0.0098(3) 0.0018(3)
    C4 0.0221(4) 0.0233(4) 0.0231(4) 0.0013(3) 0.0086(3) 0.0007(3)
    C5 0.0234(4) 0.0240(4) 0.0279(4) -0.0001(3) 0.0098(3) 0.0012(3)
    C6 0.0318(5) 0.0236(5) 0.0446(6) -0.0032(4) 0.0117(4) 0.0013(4)
    C7 0.0329(5) 0.0275(5) 0.0474(6) 0.0022(4) 0.0057(4) -0.0114(4)
    C8 0.0374(5) 0.0423(6) 0.0314(5) 0.0087(4) 0.0095(4) -0.0107(4)
    C9 0.0313(5) 0.0358(5) 0.0256(4) 0.0042(4) 0.0121(4) 0.0001(4)
_geom_special_details
;
;
loop_
    _geom_bond_atom_site_label_1
    _geom_bond_atom_site_label_2
    _geom_bond_site_symmetry_2
    _geom_bond_distance
    _geom_bond_publ_flag
    O1 C5 . 1.3616(11) ?
    O1 C1 . 1.4439(12) ?
    O2 C3 . 1.2166(12) ?
    C1 C2 . 1.5112(14) ?
    C1 H11 . 0.9900 ?
    C1 H12 . 0.9900 ?
    C2 C3 . 1.5013(13) ?
    C2 H21 . 0.9900 ?
    C2 H22 . 0.9900 ?
    C3 C4 . 1.4785(12) ?
    C4 C5 . 1.3970(12) ?
    C4 C9 . 1.3977(13) ?
    C5 C6 . 1.3957(13) ?
    C6 C7 . 1.3803(16) ?
    C6 H6 . 0.9500 ?
    C7 C8 . 1.3870(18) ?
    C7 H7 . 0.9500 ?
    C8 C9 . 1.3813(15) ?
    C8 H8 . 0.9500 ?
    C9 H9 . 0.9500 ?
loop_
    _geom_angle_atom_site_label_1
    _geom_angle_atom_site_label_2
    _geom_angle_atom_site_label_3
    _geom_angle_site_symmetry_1
    _geom_angle_site_symmetry_3
    _geom_angle
    _geom_angle_publ_flag
    C5 O1 C1 . . 113.55(7) ?
    O1 C1 C2 . . 111.27(8) ?
    O1 C1 H11 . . 109.4 ?
    C2 C1 H11 . . 109.4 ?
    O1 C1 H12 . . 109.4 ?
    C2 C1 H12 . . 109.4 ?
    H11 C1 H12 . . 108.0 ?
    C3 C2 C1 . . 111.02(8) ?
    C3 C2 H21 . . 109.4 ?
    C1 C2 H21 . . 109.4 ?
    C3 C2 H22 . . 109.4 ?
    C1 C2 H22 . . 109.4 ?
    H21 C2 H22 . . 108.0 ?
    O2 C3 C4 . . 122.29(9) ?
    O2 C3 C2 . . 122.37(9) ?
    C4 C3 C2 . . 115.33(8) ?
    C5 C4 C9 . . 119.25(9) ?
    C5 C4 C3 . . 120.27(8) ?
    C9 C4 C3 . . 120.43(9) ?
    O1 C5 C6 . . 117.70(9) ?
    O1 C5 C4 . . 122.30(8) ?
    C6 C5 C4 . . 119.99(9) ?
    C7 C6 C5 . . 119.45(10) ?
    C7 C6 H6 . . 120.3 ?
    C5 C6 H6 . . 120.3 ?
    C6 C7 C8 . . 121.35(9) ?
    C6 C7 H7 . . 119.3 ?
    C8 C7 H7 . . 119.3 ?
    C9 C8 C7 . . 119.13(10) ?
    C9 C8 H8 . . 120.4 ?
    C7 C8 H8 . . 120.4 ?
    C8 C9 C4 . . 120.82(10) ?
    C8 C9 H9 . . 119.6 ?
    C4 C9 H9 . . 119.6 ?
loop_
    _geom_torsion_atom_site_label_1
    _geom_torsion_atom_site_label_2
    _geom_torsion_atom_site_label_3
    _geom_torsion_atom_site_label_4
    _geom_torsion_site_symmetry_1
    _geom_torsion_site_symmetry_2
    _geom_torsion_site_symmetry_3
    _geom_torsion_site_symmetry_4
    _geom_torsion
    _geom_torsion_publ_flag
    C5 O1 C1 C2 . . . . -55.93(11) ?
    O1 C1 C2 C3 . . . . 55.36(11) ?
    C1 C2 C3 O2 . . . . 154.40(10) ?
    C1 C2 C3 C4 . . . . -26.96(11) ?
    O2 C3 C4 C5 . . . . 177.76(9) ?
    C2 C3 C4 C5 . . . . -0.88(12) ?
    O2 C3 C4 C9 . . . . 0.32(14) ?
    C2 C3 C4 C9 . . . . -178.33(8) ?
    C1 O1 C5 C6 . . . . -153.72(9) ?
    C1 O1 C5 C4 . . . . 27.22(12) ?
    C9 C4 C5 O1 . . . . 179.27(8) ?
    C3 C4 C5 O1 . . . . 1.80(13) ?
    C9 C4 C5 C6 . . . . 0.23(13) ?
    C3 C4 C5 C6 . . . . -177.25(8) ?
    O1 C5 C6 C7 . . . . -179.64(9) ?
    C4 C5 C6 C7 . . . . -0.55(14) ?
    C5 C6 C7 C8 . . . . 0.14(15) ?
    C6 C7 C8 C9 . . . . 0.60(16) ?
    C7 C8 C9 C4 . . . . -0.93(15) ?
    C5 C4 C9 C8 . . . . 0.52(14) ?
    C3 C4 C9 C8 . . . . 177.99(8) ?
loop_
    _geom_hbond_atom_site_label_D
    _geom_hbond_atom_site_label_H
    _geom_hbond_atom_site_label_A
    _geom_hbond_site_symmetry_A
    _geom_hbond_distance_DH
    _geom_hbond_distance_HA
    _geom_hbond_distance_DA
    _geom_hbond_angle_DHA
    C1 H11 O2 4_565 0.99 2.53 3.4674(13) 157
    C1 H12 O2 2_555 0.99 2.56 3.3934(15) 141
data_global
_journal_date_recd_electronic     2011-04-05
_journal_date_accepted     2011-04-11
_journal_name_full     'Acta Crystallographica, Section E'
_journal_year     2011
_journal_volume     67
_journal_issue      5
_journal_page_first     o1151
_journal_page_last     o1151
_journal_paper_category     QO
_journal_coeditor_code     LW2060
_publ_contact_author_name     'Dr Richard Betz'
_publ_contact_author_address
;
Department of Chemistry
Nelson Mandela Metropolitan University
Summerstrand Campus (South)
University Way
Summerstrand
PO Box 77000
Port Elizabeth
6031
South Africa
;
_publ_contact_author_email     'richard.betz@webmail.co.za'
_publ_contact_author_fax     '+27-41-504-4236'
_publ_contact_author_phone     '+27-41-504-4285'
_publ_section_title
;
2<i>H</i>-Chromen-4(3<i>H</i>)-one
;
loop_
    _publ_author_name
    _publ_author_address
    'Betz, Richard'
;
Nelson Mandela Metropolitan University
Summerstrand Campus
Department of Chemistry
University Way
Summerstrand
PO Box 77000
Port Elizabeth 6031
South Africa
;
    'McCleland, Cedric'
;
Nelson Mandela Metropolitan University
Summerstrand Campus
Department of Chemistry
University Way
Summerstrand
PO Box 77000
Port Elizabeth 6031
South Africa
;
    'Marchand, Harold'
;
Nelson Mandela Metropolitan University
Summerstrand Campus
Department of Chemistry
University Way
Summerstrand
PO Box 77000
Port Elizabeth 6031
South Africa
;
