# Supplementary material for: 2H-Chromen-4(3H)-one
Source: Acta Crystallogr Sect E Struct Rep Online. 2011 Apr 16;67(Pt 5):o1151. doi: 10.1107/S1600536811013535 (PMC3089272; doi:10.1107/S1600536811013535)
Supplement: Supplementary file 2 [file e-67-o1151-Isup2.hkl]

# 
# h,k,l, Fc-squared, Fo-squared, sigma(Fo-squared) and status flag 
# 
data_I
_shelx_title ' ba156_s in P2(1)/n          New: P21/c' 
_shelx_refln_list_code          4 
_shelx_F_calc_maximum       66.70 
_exptl_crystal_F_000       312.00 
_reflns_d_resolution_high  0.7500 
 
loop_ 
 _symmetry_equiv_pos_as_xyz 
 'x, y, z' 
 '-x, y+1/2, -z+1/2' 
 '-x, -y, -z' 
 'x, -y-1/2, z-1/2' 
 
_cell_length_a     7.5538 
_cell_length_b     8.0896 
_cell_length_c    13.0410 
_cell_angle_alpha  90.000 
_cell_angle_beta  115.364 
_cell_angle_gamma  90.000 
 
_shelx_F_squared_multiplier     1.000 
 
loop_ 
 _refln_index_h 
 _refln_index_k 
 _refln_index_l 
 _refln_F_squared_calc 
 _refln_F_squared_meas 
 _refln_F_squared_sigma 
 _refln_observed_status 
   3   0   0       25.42       26.98      1.39 o 
   4   0   0      403.12      450.40      2.83 o 
   5   0   0        9.95        9.60      0.37 o 
   6   0   0       43.32       40.08      0.69 o 
   7   0   0       83.84       83.38      1.46 o 
   8   0   0       25.06       24.12      0.98 o 
   9   0   0       75.03       73.89      1.65 o 
   1   1   0       31.95       23.75      1.44 o 
   3   1   0        3.33        3.95      0.22 o 
   4   1   0     1974.63     2061.30     42.56 o 
   5   1   0       18.33       22.45      0.72 o 
   6   1   0      179.83      199.44      9.90 o 
   7   1   0       15.26       14.88      0.45 o 
   8   1   0        2.86        2.51      0.36 o 
   9   1   0        0.03        0.08      0.32 o 
   0   2   0      866.51      804.81      6.36 o 
   1   2   0        6.80        7.28      0.12 o 
   2   2   0       56.45       56.95      0.50 o 
   3   2   0       57.70       59.98      1.15 o 
   4   2   0       81.32       85.04      1.82 o 
   5   2   0        3.98        5.20      0.23 o 
   6   2   0       22.99       24.70      0.65 o 
   7   2   0        0.02        0.14      0.21 o 
   8   2   0        0.00       -0.14      0.23 o 
   1   3   0      183.30      176.50      1.46 o 
   2   3   0       12.49       13.23      0.21 o 
   3   3   0       46.84       53.13      1.30 o 
   4   3   0        0.04        1.00      0.53 o 
   5   3   0        5.51        5.99      0.28 o 
   6   3   0       15.10       15.02      0.41 o 
   7   3   0        0.23       -0.04      0.22 o 
   8   3   0        6.13        5.75      0.39 o 
   0   4   0     1716.43     1800.86     27.30 o 
   1   4   0       49.95       50.36      0.42 o 
   2   4   0      626.67      647.13     14.91 o 
   3   4   0       73.55       77.18      1.60 o 
   4   4   0       23.19       24.39      0.35 o 
   5   4   0        1.34        1.58      0.15 o 
   6   4   0        0.02        0.04      0.16 o 
   7   4   0       60.06       63.76      2.04 o 
   8   4   0        4.02        3.72      0.41 o 
   1   5   0      104.33      106.02      2.52 o 
   2   5   0      251.51      273.11      6.59 o 
   3   5   0       34.42       30.20      0.42 o 
   4   5   0      201.74      201.93      3.69 o 
   5   5   0      228.55      237.84      3.94 o 
   6   5   0       34.16       32.51      0.87 o 
   7   5   0      119.87      128.08      3.55 o 
   8   5   0        0.14        0.09      0.32 o 
   0   6   0       32.51       39.52      2.18 o 
   1   6   0       34.52       33.15      0.86 o 
   2   6   0       14.54       15.15      0.38 o 
   3   6   0      107.70      106.75      2.29 o 
   4   6   0        0.00        0.04      0.12 o 
   5   6   0       22.70       22.88      0.41 o 
   6   6   0       11.25        9.94      0.36 o 
   7   6   0        0.00       -0.10      0.25 o 
   1   7   0       19.56       21.67      0.38 o 
   2   7   0       10.52        9.57      0.23 o 
   3   7   0       49.39       48.07      0.80 o 
   4   7   0        0.23        0.18      0.13 o 
   5   7   0       29.82       27.46      0.76 o 
   6   7   0        3.28        3.01      0.31 o 
   0   8   0       50.42       46.28      1.11 o 
   1   8   0        5.22        4.43      0.20 o 
   2   8   0       12.05       11.88      0.30 o 
   3   8   0        1.95        1.46      0.18 o 
   4   8   0        0.69        0.41      0.17 o 
   5   8   0       12.31       13.78      0.41 o 
   6   8   0        4.90        5.08      0.44 o 
   1   9   0        1.03        0.75      0.20 o 
   2   9   0       19.23       19.56      0.42 o 
   3   9   0       38.00       40.55      1.06 o 
   4   9   0       29.56       31.51      0.62 o 
   5   9   0       73.20       77.41      1.32 o 
   0  10   0       11.97       13.26      0.71 o 
   1  10   0       10.72       12.29      0.41 o 
   2  10   0        3.72        4.83      0.37 o 
   3  10   0       28.14       33.50      0.79 o 
  -9   1   1       31.84       29.42      0.78 o 
  -8   1   1       46.49       44.56      0.85 o 
  -7   1   1       58.95       56.50      0.84 o 
  -6   1   1       98.26      106.25      3.52 o 
  -5   1   1        3.93        4.13      0.19 o 
  -4   1   1       56.83       67.40      1.58 o 
  -3   1   1      426.38      457.55     13.42 o 
  -2   1   1      147.37      147.80      2.65 o 
   2   1   1     1579.26     1555.28      6.26 o 
   3   1   1      729.83      742.91      6.27 o 
   4   1   1      667.65      697.95      8.95 o 
   5   1   1       36.80       52.30      3.59 o 
   6   1   1       68.17       72.39      2.70 o 
   7   1   1        0.41        0.45      0.24 o 
   8   1   1        0.48        0.21      0.27 o 
  -9   2   1        2.08        1.77      0.36 o 
  -8   2   1        0.85        0.92      0.29 o 
  -7   2   1       40.25       39.31      0.64 o 
  -6   2   1       21.97       24.46      0.69 o 
  -5   2   1      135.33      147.51      3.30 o 
  -4   2   1      237.42      249.79      4.85 o 
  -3   2   1       51.36       60.03      1.19 o 
  -2   2   1      305.78      308.32      3.17 o 
  -1   2   1      187.04      194.01      1.89 o 
   0   2   1       20.07       25.89      0.33 o 
   1   2   1      836.12      820.77     10.53 o 
   2   2   1      186.19      181.38      3.20 o 
   3   2   1      475.44      516.23     18.90 o 
   4   2   1        2.80        3.91      0.32 o 
   5   2   1      239.07      251.07      5.59 o 
   6   2   1       25.94       28.34      1.03 o 
   7   2   1       68.69       65.80      1.58 o 
   8   2   1       10.45        9.57      0.46 o 
  -8   3   1        2.60        2.19      0.27 o 
  -7   3   1        6.46        6.91      0.39 o 
  -6   3   1       69.66       77.25      1.67 o 
  -5   3   1       74.15       73.35      0.88 o 
  -4   3   1      135.04      143.18      2.37 o 
  -3   3   1       78.29       80.96      1.06 o 
  -2   3   1       30.44       35.64      0.66 o 
  -1   3   1      433.90      448.29      5.11 o 
   0   3   1      780.84      774.92     10.43 o 
   1   3   1     1006.94     1006.29     12.13 o 
   2   3   1      379.23      396.90     11.62 o 
   3   3   1       89.67       84.99      2.46 o 
   4   3   1       31.16       38.57      1.53 o 
   5   3   1        0.27        0.62      0.15 o 
   6   3   1        1.32        1.52      0.18 o 
   7   3   1        2.99        1.80      0.27 o 
   8   3   1        0.44        0.74      0.27 o 
  -8   4   1       71.31       70.60      1.78 o 
  -7   4   1       59.70       61.00      2.28 o 
  -6   4   1       35.83       37.33      0.57 o 
  -5   4   1      118.95      117.21      1.94 o 
  -4   4   1       71.89       78.80      1.73 o 
  -3   4   1      450.29      441.42      7.80 o 
  -2   4   1      463.42      466.43      7.40 o 
  -1   4   1      414.76      423.29      6.32 o 
   0   4   1      131.46      142.27      2.31 o 
   1   4   1       84.99       88.53      1.56 o 
   2   4   1        1.98        4.85      0.16 o 
   3   4   1      324.78      328.13      7.75 o 
   4   4   1        1.11        0.74      0.12 o 
   5   4   1       37.15       34.53      0.52 o 
   6   4   1        2.79        3.07      0.39 o 
   7   4   1       19.65       20.62      0.54 o 
   8   4   1        6.32        5.98      0.40 o 
  -8   5   1       59.48       55.50      1.54 o 
  -7   5   1       21.85       23.15      0.77 o 
  -6   5   1      217.38      216.21      3.62 o 
  -5   5   1       59.63       58.36      1.18 o 
  -4   5   1      237.44      241.37      5.47 o 
  -3   5   1       39.38       35.25      0.75 o 
  -2   5   1       43.36       45.98      1.05 o 
  -1   5   1       85.38       77.28      1.28 o 
   0   5   1       27.03       30.74      0.55 o 
   1   5   1       23.65       19.57      0.34 o 
   2   5   1      159.15      162.03      3.19 o 
   3   5   1       72.52       80.75      1.33 o 
   4   5   1      109.36      109.06      1.24 o 
   5   5   1      174.43      180.71      2.26 o 
   6   5   1        6.91        6.52      0.32 o 
   7   5   1       78.75       79.26      1.15 o 
  -7   6   1        0.00        0.06      0.22 o 
  -6   6   1       18.27       20.37      0.44 o 
  -5   6   1       31.19       31.30      0.75 o 
  -4   6   1      106.26      107.16      1.97 o 
  -3   6   1       95.66       90.16      1.98 o 
  -2   6   1       39.77       38.43      0.70 o 
  -1   6   1       36.84       32.11      0.75 o 
   0   6   1       35.07       32.78      0.45 o 
   1   6   1        0.71        0.49      0.11 o 
   2   6   1       29.28       29.73      0.37 o 
   3   6   1        1.78        2.05      0.17 o 
   4   6   1       18.89       18.38      0.68 o 
   5   6   1       19.44       19.90      0.62 o 
   6   6   1       41.05       42.56      0.78 o 
   7   6   1       22.56       21.59      0.60 o 
  -7   7   1        4.40        4.38      0.39 o 
  -6   7   1        4.84        3.91      0.26 o 
  -5   7   1        0.34        0.47      0.16 o 
  -4   7   1        1.66        1.32      0.17 o 
  -3   7   1       36.33       37.78      1.02 o 
  -2   7   1        8.79        9.96      0.23 o 
  -1   7   1       72.40       68.09      1.52 o 
   0   7   1       28.36       33.84      0.53 o 
   1   7   1       37.02       36.07      0.97 o 
   2   7   1        0.98        2.04      0.15 o 
   3   7   1       20.54       20.59      0.45 o 
   4   7   1        1.88        1.75      0.16 o 
   5   7   1        2.30        2.09      0.23 o 
   6   7   1        0.09       -0.10      0.20 o 
  -6   8   1       26.82       28.90      0.53 o 
  -5   8   1       11.80       11.81      0.39 o 
  -4   8   1        3.21        3.85      0.21 o 
  -3   8   1        9.88        9.29      0.29 o 
  -2   8   1       10.94       11.72      0.31 o 
  -1   8   1        0.74        0.64      0.16 o 
   0   8   1       20.10       22.99      0.39 o 
   1   8   1        0.14        0.23      0.14 o 
   2   8   1        4.96        5.12      0.22 o 
   3   8   1        2.20        2.78      0.33 o 
   4   8   1        0.09       -0.09      0.19 o 
   5   8   1       14.64       15.62      0.61 o 
  -5   9   1        3.63        4.16      0.35 o 
  -4   9   1       16.00       18.52      0.60 o 
  -3   9   1        0.33        0.83      0.21 o 
  -2   9   1        5.28        7.59      0.33 o 
  -1   9   1        2.27        1.85      0.21 o 
   0   9   1        1.92        1.16      0.20 o 
   1   9   1        8.40        8.88      0.38 o 
   2   9   1       22.58       21.91      0.66 o 
   3   9   1        9.87       11.51      0.36 o 
   4   9   1       32.69       34.73      0.55 o 
  -3  10   1       27.56       28.93      0.85 o 
  -2  10   1       16.73       17.79      0.76 o 
  -1  10   1       39.95       43.11      1.22 o 
   0  10   1       14.28       15.99      0.49 o 
   1  10   1       13.82       16.26      0.44 o 
   2  10   1       14.32       16.41      0.57 o 
   3  10   1        1.79        2.69      0.27 o 
  -9   0   2        1.11        2.06      0.49 o 
  -8   0   2       54.16       53.22      1.24 o 
  -7   0   2        4.49        3.98      0.45 o 
  -6   0   2       33.09       35.15      0.86 o 
  -5   0   2      161.03      156.45      1.46 o 
  -4   0   2       27.91       26.32      0.84 o 
  -3   0   2       12.53        8.70      0.16 o 
  -2   0   2      113.18       95.80      4.85 o 
   0   0   2      228.06      190.99     13.03 o 
   2   0   2        0.67        0.09      0.11 o 
   3   0   2      503.15      526.58      7.00 o 
   4   0   2       34.72       31.20      1.26 o 
   5   0   2        9.68       11.25      0.44 o 
   6   0   2       26.91       26.16      0.61 o 
   7   0   2       14.56       14.92      0.75 o 
   8   0   2        0.35        1.24      0.49 o 
  -9   1   2       10.52       10.69      0.56 o 
  -8   1   2       38.57       38.50      0.79 o 
  -7   1   2       33.68       33.94      0.68 o 
  -6   1   2       86.12      100.71      5.56 o 
  -5   1   2        1.92        1.33      0.12 o 
  -4   1   2       53.09       64.54      1.80 o 
  -3   1   2      137.70      144.50      3.10 o 
  -2   1   2       14.09       13.43      0.19 o 
  -1   1   2      344.36      294.75      5.44 o 
   0   1   2        6.01        2.77      0.11 o 
   1   1   2     4449.23     3877.98     52.95 o 
   2   1   2        0.11        0.05      0.05 o 
   3   1   2     2436.35     2457.23      6.70 o 
   4   1   2        2.15        3.46      0.24 o 
   5   1   2      327.77      360.59      7.76 o 
   6   1   2        0.11        0.54      0.19 o 
   7   1   2        7.74        6.81      0.40 o 
   8   1   2        0.51        0.38      0.27 o 
  -9   2   2        0.18       -0.23      0.29 o 
  -8   2   2        7.38        6.41      0.46 o 
  -7   2   2        3.96        2.79      0.21 o 
  -6   2   2       74.97       78.39      2.41 o 
  -5   2   2        0.18        0.50      0.12 o 
  -4   2   2      103.60      118.36      2.91 o 
  -3   2   2      267.81      264.20      6.23 o 
  -2   2   2        4.40        2.62      0.08 o 
  -1   2   2     1791.14     1697.19     23.25 o 
   0   2   2       83.92       85.96      1.41 o 
   1   2   2      106.94      108.84      2.62 o 
   2   2   2        1.49        0.89      0.09 o 
   3   2   2     1091.33     1114.46      8.22 o 
   4   2   2       49.37       49.94      0.46 o 
   5   2   2     1026.96     1059.33     16.63 o 
   6   2   2       93.96       92.79      2.13 o 
   7   2   2      284.16      263.76      4.61 o 
   8   2   2       36.91       34.93      1.30 o 
  -9   3   2        2.92        2.30      0.39 o 
  -8   3   2       20.70       19.69      0.62 o 
  -7   3   2        0.59        0.38      0.17 o 
  -6   3   2       35.31       35.63      0.56 o 
  -5   3   2       15.79       15.11      0.28 o 
  -4   3   2      118.46      125.76      2.05 o 
  -3   3   2       38.51       39.44      0.56 o 
  -2   3   2       78.51       87.32      1.32 o 
  -1   3   2      225.13      224.73      2.97 o 
   0   3   2      227.97      216.59      2.66 o 
   1   3   2     2168.50     2218.92     48.06 o 
   2   3   2      479.59      485.95     13.91 o 
   3   3   2      978.07     1030.22     33.63 o 
   4   3   2      224.34      224.58      2.72 o 
   5   3   2       58.52       56.87      1.17 o 
   6   3   2       25.85       26.02      0.72 o 
   7   3   2       10.93       10.19      0.45 o 
   8   3   2        8.14        9.02      0.48 o 
  -8   4   2       13.64       15.03      0.49 o 
  -7   4   2        1.53        1.16      0.19 o 
  -6   4   2       45.15       47.14      1.16 o 
  -5   4   2        2.03        2.06      0.15 o 
  -4   4   2       40.18       41.95      0.89 o 
  -3   4   2        1.87        4.23      0.14 o 
  -2   4   2        3.68        4.31      0.20 o 
  -1   4   2      360.91      407.27      7.30 o 
   0   4   2       11.86       10.73      0.27 o 
   1   4   2      716.09      786.22     10.46 o 
   2   4   2       14.89       11.62      0.34 o 
   3   4   2      143.59      157.52      4.74 o 
   4   4   2       16.90       17.12      0.57 o 
   5   4   2        0.03        0.05      0.16 o 
   6   4   2       48.51       48.82      1.24 o 
   7   4   2        2.65        2.62      0.81 o 
  -8   5   2       26.93       24.30      0.60 o 
  -7   5   2       13.33       14.10      0.55 o 
  -6   5   2      169.84      167.14      3.19 o 
  -5   5   2       13.89       13.61      0.26 o 
  -4   5   2      321.23      313.66      5.64 o 
  -3   5   2        2.51        3.14      0.14 o 
  -2   5   2      108.94       95.71      1.35 o 
  -1   5   2       24.51       23.72      0.38 o 
   0   5   2       37.17       40.31      1.02 o 
   1   5   2        0.57        0.34      0.12 o 
   2   5   2      101.06      100.68      2.05 o 
   3   5   2       58.16       57.89      1.56 o 
   4   5   2       22.81       22.84      0.59 o 
   5   5   2       63.69       63.85      1.34 o 
   6   5   2        0.03        0.16      0.19 o 
   7   5   2       15.18       16.28      0.54 o 
  -7   6   2        0.01        0.07      0.20 o 
  -6   6   2       88.56       84.44      3.55 o 
  -5   6   2        0.73        0.71      0.16 o 
  -4   6   2      600.05      585.54      8.79 o 
  -3   6   2        0.00        0.29      0.13 o 
  -2   6   2     1079.23     1021.21     21.63 o 
  -1   6   2        2.33        1.84      0.13 o 
   0   6   2      415.74      388.94      6.73 o 
   1   6   2       14.04       15.04      0.25 o 
   2   6   2        8.54        7.33      0.22 o 
   3   6   2       16.81       17.17      0.49 o 
   4   6   2        7.35        8.06      0.29 o 
   5   6   2       18.96       16.25      0.39 o 
   6   6   2        2.23        2.13      0.24 o 
  -7   7   2        0.83        0.77      0.23 o 
  -6   7   2       12.63       13.65      0.46 o 
  -5   7   2        0.04       -0.06      0.16 o 
  -4   7   2        2.46        1.72      0.18 o 
  -3   7   2        4.09        4.33      0.29 o 
  -2   7   2      251.45      242.32      5.20 o 
  -1   7   2       22.60       25.31      0.64 o 
   0   7   2      530.66      496.27      8.73 o 
   1   7   2        3.66        5.58      0.30 o 
   2   7   2      196.14      184.31      3.95 o 
   3   7   2        7.02        7.83      0.25 o 
   4   7   2        6.52        5.84      0.27 o 
   5   7   2       16.66       18.07      0.42 o 
   6   7   2        0.70        0.64      0.26 o 
  -6   8   2        3.47        2.86      0.27 o 
  -5   8   2        0.89        0.99      0.18 o 
  -4   8   2       58.54       56.92      1.28 o 
  -3   8   2        1.88        1.45      0.18 o 
  -2   8   2      126.67      118.24      2.40 o 
  -1   8   2       25.15       20.17      0.58 o 
   0   8   2       26.74       22.93      0.63 o 
   1   8   2       31.37       26.11      0.99 o 
   2   8   2        6.29        7.01      0.27 o 
   3   8   2        6.71        5.62      0.27 o 
   4   8   2        4.85        4.93      0.44 o 
   5   8   2        0.10       -0.14      0.24 o 
  -5   9   2       45.25       46.56      0.73 o 
  -4   9   2       88.08       91.39      1.54 o 
  -3   9   2       40.78       39.68      0.84 o 
  -2   9   2       44.88       45.14      0.98 o 
  -1   9   2        3.94        3.34      0.21 o 
   0   9   2        0.38        0.46      0.17 o 
   1   9   2        5.18        5.21      0.29 o 
   2   9   2        4.33        4.24      0.27 o 
   3   9   2        3.02        3.40      0.26 o 
   4   9   2        1.51        1.60      0.28 o 
  -3  10   2       14.92       15.78      0.67 o 
  -2  10   2       52.33       58.27      1.60 o 
  -1  10   2       14.65       14.30      0.41 o 
   0  10   2       39.88       43.67      0.91 o 
   1  10   2        0.40        0.13      0.21 o 
   2  10   2        2.17        1.86      0.25 o 
  -9   1   3        1.55        1.11      0.33 o 
  -8   1   3        3.92        3.72      0.34 o 
  -7   1   3        9.98        9.88      0.44 o 
  -6   1   3       58.18       66.29      1.87 o 
  -5   1   3       18.11       20.27      0.81 o 
  -4   1   3      337.18      359.29     11.56 o 
  -3   1   3       95.80       91.46      2.17 o 
  -2   1   3      900.14      838.40     25.90 o 
  -1   1   3      613.02      591.19     18.01 o 
   0   1   3      412.25      401.61      6.17 o 
   1   1   3        6.62        3.61      0.10 o 
   2   1   3       39.48       50.75      1.42 o 
   3   1   3      222.74      246.04      7.07 o 
   4   1   3      109.82      111.11      0.67 o 
   5   1   3      304.05      305.83      4.08 o 
   6   1   3       40.89       38.54      0.53 o 
   7   1   3      105.14      102.62      1.38 o 
   8   1   3        4.12        3.37      0.35 o 
  -9   2   3        5.45        4.68      0.41 o 
  -8   2   3        1.29        1.04      0.28 o 
  -7   2   3       39.02       41.43      2.19 o 
  -6   2   3       23.75       28.19      1.49 o 
  -5   2   3      241.75      287.75     11.36 o 
  -4   2   3      138.41      158.25      2.48 o 
  -3   2   3      661.12      695.41     12.61 o 
  -2   2   3      214.15      217.06      3.59 o 
  -1   2   3       23.26       25.70      0.59 o 
   0   2   3      298.22      281.29      7.98 o 
   1   2   3      325.84      331.87      7.67 o 
   2   2   3      110.82      117.02      3.23 o 
   3   2   3      126.18      125.13      2.27 o 
   4   2   3        3.56        2.37      0.18 o 
   5   2   3        1.81        1.79      0.16 o 
   6   2   3        6.90        7.50      0.38 o 
   7   2   3       32.32       30.62      0.63 o 
   8   2   3        7.84        7.27      0.47 o 
  -9   3   3        1.56        0.95      0.33 o 
  -8   3   3       48.20       45.31      0.84 o 
  -7   3   3        3.19        3.14      0.23 o 
  -6   3   3       41.17       40.31      0.60 o 
  -5   3   3        6.43        7.21      0.26 o 
  -4   3   3       60.62       66.74      1.00 o 
  -3   3   3      181.09      207.53      2.87 o 
  -2   3   3      471.17      390.43     44.52 o 
  -1   3   3      458.64      492.98     10.83 o 
   0   3   3       22.18       17.74      0.34 o 
   1   3   3      205.49      237.59      5.37 o 
   2   3   3      160.24      183.96      6.07 o 
   3   3   3       18.90       24.10      1.06 o 
   4   3   3       92.26       96.67      1.03 o 
   5   3   3       23.31       24.02      0.75 o 
   6   3   3       36.71       36.26      1.04 o 
   7   3   3       34.81       33.36      1.05 o 
  -9   4   3       12.82       12.24      0.49 o 
  -8   4   3        6.19        5.92      0.37 o 
  -7   4   3        5.40        4.41      0.26 o 
  -6   4   3       27.73       26.53      0.36 o 
  -5   4   3       16.08       19.10      0.40 o 
  -4   4   3       82.98       80.65      1.15 o 
  -3   4   3      140.40      138.60      2.03 o 
  -2   4   3       14.20       15.51      2.26 o 
  -1   4   3      193.49      186.54      3.55 o 
   0   4   3      353.70      397.69      5.98 o 
   1   4   3       19.33       21.18      0.43 o 
   2   4   3       99.08      119.53      4.05 o 
   3   4   3       16.51       15.67      0.87 o 
   4   4   3        0.49        0.10      0.17 o 
   5   4   3       23.05       22.64      0.40 o 
   6   4   3        0.77        0.71      0.19 o 
   7   4   3        0.25        0.16      0.27 o 
  -8   5   3       23.29       24.02      0.56 o 
  -7   5   3      129.42      126.95      2.98 o 
  -6   5   3       61.51       62.60      1.07 o 
  -5   5   3      306.76      302.63      5.05 o 
  -4   5   3       13.78       12.70      0.25 o 
  -3   5   3      114.76      108.80      1.62 o 
  -2   5   3        4.30        5.95      0.15 o 
  -1   5   3       41.39       43.08      0.57 o 
   0   5   3        0.62        0.27      0.08 o 
   1   5   3      120.88      132.29      1.67 o 
   2   5   3        1.67        1.43      0.14 o 
   3   5   3        9.60       10.94      0.37 o 
   4   5   3        3.82        2.68      0.18 o 
   5   5   3        1.39        1.25      0.20 o 
   6   5   3        0.53        0.47      0.21 o 
   7   5   3        5.02        5.10      0.37 o 
  -8   6   3        2.73        2.47      0.33 o 
  -7   6   3        0.12        0.23      0.21 o 
  -6   6   3       39.30       38.90      0.96 o 
  -5   6   3      159.18      158.43      3.65 o 
  -4   6   3      155.52      153.38      2.43 o 
  -3   6   3      729.38      697.04      9.65 o 
  -2   6   3      166.74      156.73      1.89 o 
  -1   6   3      506.41      483.83      8.41 o 
   0   6   3       92.44       91.25      0.96 o 
   1   6   3       33.46       30.61      0.69 o 
   2   6   3       13.33       12.67      0.26 o 
   3   6   3        0.20       -0.02      0.13 o 
   4   6   3       11.35       13.71      0.51 o 
   5   6   3        6.68        5.84      0.32 o 
   6   6   3       36.28       36.75      1.07 o 
  -7   7   3        9.27        9.36      0.50 o 
  -6   7   3       36.68       36.41      1.02 o 
  -5   7   3        0.67        0.64      0.17 o 
  -4   7   3        0.09        0.00      0.17 o 
  -3   7   3       38.61       35.26      1.10 o 
  -2   7   3       69.47       61.97      1.39 o 
  -1   7   3      116.65      117.36      2.07 o 
   0   7   3       94.23       89.11      1.70 o 
   1   7   3       26.97       36.24      0.72 o 
   2   7   3       53.69       57.24      1.17 o 
   3   7   3        0.45        0.25      0.15 o 
   4   7   3       15.95       17.94      0.69 o 
   5   7   3        1.54        1.04      0.23 o 
   6   7   3        0.02       -0.34      0.45 o 
  -6   8   3        0.01       -0.14      0.20 o 
  -5   8   3        3.36        3.40      0.23 o 
  -4   8   3       13.06       12.76      0.33 o 
  -3   8   3       62.93       59.16      1.29 o 
  -2   8   3        1.78        1.74      0.20 o 
  -1   8   3      191.46      167.83      2.85 o 
   0   8   3       18.07       16.40      0.65 o 
   1   8   3      163.34      143.41      3.43 o 
   2   8   3       33.27       31.01      0.94 o 
   3   8   3       32.21       27.84      0.91 o 
   4   8   3       15.52       14.43      0.48 o 
   5   8   3        0.84        0.22      0.27 o 
  -5   9   3        5.73        5.97      0.34 o 
  -4   9   3        0.36        0.31      0.19 o 
  -3   9   3        3.61        2.23      0.21 o 
  -2   9   3        5.48        4.86      0.25 o 
  -1   9   3        0.50        1.40      0.21 o 
   0   9   3       10.94       10.22      0.33 o 
   1   9   3       10.70       11.80      0.44 o 
   2   9   3        2.09        2.03      0.23 o 
   3   9   3        9.49        8.86      0.36 o 
   4   9   3        0.00       -0.38      0.49 o 
  -3  10   3       11.69       11.44      0.62 o 
  -2  10   3       13.22       12.60      0.48 o 
  -1  10   3       26.49       29.36      0.70 o 
   0  10   3       10.18        9.76      0.39 o 
   1  10   3       24.83       31.38      1.21 o 
   2  10   3        0.33        0.64      0.22 o 
  -9   0   4        0.87        1.13      0.45 o 
  -8   0   4       30.47       27.72      0.90 o 
  -7   0   4        9.10        7.65      0.56 o 
  -6   0   4       93.19      102.40      1.28 o 
  -5   0   4        7.68        8.59      0.45 o 
  -4   0   4      385.97      409.62      4.11 o 
  -3   0   4      945.60      964.59     45.85 o 
  -2   0   4      631.66      632.03     17.28 o 
  -1   0   4     1868.39     1800.81     29.64 o 
   0   0   4        2.01        3.27      0.16 o 
   1   0   4        0.15        0.58      0.09 o 
   2   0   4        3.71        3.07      0.24 o 
   3   0   4      243.48      235.63      3.09 o 
   4   0   4       15.34       16.32      0.46 o 
   5   0   4       98.40       92.70      1.67 o 
   6   0   4        3.33        2.15      0.33 o 
   7   0   4       12.03       10.06      0.58 o 
  -9   1   4        0.05       -0.19      0.28 o 
  -8   1   4        0.18       -0.06      0.24 o 
  -7   1   4        0.13        0.23      0.38 o 
  -6   1   4        0.05       -0.01      0.12 o 
  -5   1   4        4.25        2.32      0.14 o 
  -4   1   4      122.40      138.86      4.57 o 
  -3   1   4        0.21        0.29      0.05 o 
  -2   1   4     1194.11     1181.02     15.18 o 
  -1   1   4      403.06      378.40      8.70 o 
   0   1   4      263.41      254.16      3.61 o 
   1   1   4      768.68      793.16     17.13 o 
   2   1   4      133.67      139.50      4.13 o 
   3   1   4      141.90      151.98      3.63 o 
   4   1   4       43.94       43.44      0.98 o 
   5   1   4        1.08        1.06      0.19 o 
   6   1   4        3.61        3.45      0.26 o 
   7   1   4        7.13        6.39      0.36 o 
  -9   2   4        5.36        4.18      0.64 o 
  -8   2   4        5.76        5.21      0.42 o 
  -7   2   4        3.88        3.48      0.43 o 
  -6   2   4       95.70      103.17      3.46 o 
  -5   2   4       19.68       21.65      0.84 o 
  -4   2   4      335.01      344.10      6.70 o 
  -3   2   4      107.70      117.02      2.07 o 
  -2   2   4       10.27       17.18      0.39 o 
  -1   2   4      208.27      223.98      7.81 o 
   0   2   4      249.97      210.34     11.13 o 
   1   2   4       76.83       75.29      1.76 o 
   2   2   4        0.20        0.19      0.12 o 
   3   2   4       19.01       18.50      0.24 o 
   4   2   4      390.35      406.11      2.72 o 
   5   2   4       10.26       10.08      0.34 o 
   6   2   4      346.58      334.54      2.78 o 
   7   2   4       11.80       10.42      0.47 o 
  -9   3   4       14.63       12.61      0.49 o 
  -8   3   4        7.21        7.27      0.32 o 
  -7   3   4        4.65        4.19      0.24 o 
  -6   3   4       46.08       48.10      1.64 o 
  -5   3   4       10.03       12.46      0.60 o 
  -4   3   4        1.65        2.71      0.24 o 
  -3   3   4      138.70      168.38      2.68 o 
  -2   3   4       18.18       16.44      0.40 o 
  -1   3   4      650.13      718.82     14.53 o 
   0   3   4       92.96       98.77      2.51 o 
   1   3   4      467.07      509.96      7.02 o 
   2   3   4      303.89      326.89      9.03 o 
   3   3   4       68.59       72.39      1.35 o 
   4   3   4       38.73       39.04      0.91 o 
   5   3   4        3.54        2.82      0.26 o 
   6   3   4       39.06       35.24      1.01 o 
   7   3   4        0.29        0.13      0.26 o 
  -9   4   4        0.13        0.00      0.26 o 
  -8   4   4       11.77       12.55      0.42 o 
  -7   4   4        0.00       -0.18      0.18 o 
  -6   4   4       17.95       19.20      0.53 o 
  -5   4   4        0.07        0.22      0.11 o 
  -4   4   4        3.45        4.33      0.14 o 
  -3   4   4        3.50        3.98      0.15 o 
  -2   4   4       10.77       10.06      0.31 o 
  -1   4   4       31.34       39.13      0.87 o 
   0   4   4       86.62       67.89      8.81 o 
   1   4   4       45.82       47.91      1.13 o 
   2   4   4      149.57      154.12      4.56 o 
   3   4   4       31.26       34.66      1.33 o 
   4   4   4       99.66      101.57      1.20 o 
   5   4   4       10.10       11.10      0.41 o 
   6   4   4       19.32       18.41      0.51 o 
   7   4   4        0.47        0.53      0.27 o 
  -8   5   4        1.55        1.40      0.23 o 
  -7   5   4        0.03       -0.05      0.18 o 
  -6   5   4        0.04       -0.15      0.17 o 
  -5   5   4        9.94       10.97      0.41 o 
  -4   5   4        6.60        6.31      0.24 o 
  -3   5   4        8.38        6.79      0.16 o 
  -2   5   4       19.98       21.20      0.32 o 
  -1   5   4        0.47        0.33      0.09 o 
   0   5   4       14.45       18.74      0.37 o 
   1   5   4        0.21        0.03      0.11 o 
   2   5   4        0.48        1.48      0.14 o 
   3   5   4        0.21        0.30      0.13 o 
   4   5   4        0.75        0.52      0.15 o 
   5   5   4        0.04       -0.04      0.21 o 
   6   5   4        0.04       -0.06      0.21 o 
  -8   6   4       10.52       10.31      0.42 o 
  -7   6   4       26.84       29.31      0.51 o 
  -6   6   4       58.69       57.14      1.60 o 
  -5   6   4        1.39        1.87      0.20 o 
  -4   6   4       71.20       69.98      1.93 o 
  -3   6   4       76.48       74.27      1.61 o 
  -2   6   4       15.05       12.92      0.24 o 
  -1   6   4      104.42       97.94      2.13 o 
   0   6   4        7.28        6.36      0.17 o 
   1   6   4        1.36        2.35      0.15 o 
   2   6   4       26.53       23.83      0.44 o 
   3   6   4       32.22       28.16      0.83 o 
   4   6   4       13.10       12.74      0.41 o 
   5   6   4       16.80       16.21      0.61 o 
   6   6   4        0.27        0.38      0.25 o 
  -7   7   4       16.30       16.00      0.45 o 
  -6   7   4       35.29       37.62      1.03 o 
  -5   7   4        2.21        1.63      0.21 o 
  -4   7   4        7.42        5.49      0.28 o 
  -3   7   4       66.43       60.52      3.21 o 
  -2   7   4       92.96       82.27      1.88 o 
  -1   7   4      549.37      510.77     13.28 o 
   0   7   4       93.90       75.48      2.45 o 
   1   7   4      728.11      699.22     16.80 o 
   2   7   4       21.91       16.72      0.64 o 
   3   7   4      216.60      212.68      8.18 o 
   4   7   4        0.00        0.56      0.21 o 
   5   7   4        9.87        8.29      0.38 o 
  -6   8   4       11.33       11.37      0.46 o 
  -5   8   4        2.76        3.07      0.24 o 
  -4   8   4       19.17       19.77      0.40 o 
  -3   8   4       51.77       52.04      1.06 o 
  -2   8   4       12.57       11.76      0.33 o 
  -1   8   4       27.49       26.23      0.53 o 
   0   8   4        7.02        5.94      0.32 o 
   1   8   4       38.78       40.62      1.18 o 
   2   8   4        0.10        0.45      0.19 o 
   3   8   4      143.57      151.80      5.52 o 
   4   8   4        0.21        0.46      0.23 o 
  -5   9   4        2.38        2.46      0.23 o 
  -4   9   4        7.03        7.77      0.41 o 
  -3   9   4        1.14        0.96      0.20 o 
  -2   9   4       25.49       23.92      0.49 o 
  -1   9   4       15.99       18.53      0.58 o 
   0   9   4       10.77       10.33      0.34 o 
   1   9   4       29.21       32.53      0.92 o 
   2   9   4        0.00       -0.10      0.23 o 
   3   9   4        0.17        0.02      0.21 o 
  -3  10   4       15.17       15.00      0.42 o 
  -2  10   4        7.25        6.81      0.35 o 
  -1  10   4       16.78       16.84      0.53 o 
   0  10   4       13.48       11.51      0.45 o 
   1  10   4        2.75        3.38      0.28 o 
  -9   1   5       13.57       13.07      0.56 o 
  -8   1   5        0.26       -0.22      0.39 o 
  -7   1   5        3.94        3.60      0.39 o 
  -6   1   5        1.72        1.37      0.17 o 
  -5   1   5       78.21       74.61      0.56 o 
  -4   1   5       35.93       32.80      0.64 o 
  -3   1   5      532.52      510.97     23.37 o 
  -2   1   5       69.47       65.62      1.44 o 
  -1   1   5      489.18      452.88     27.87 o 
   0   1   5       11.61       11.45      0.17 o 
   1   1   5        4.32        7.09      0.16 o 
   2   1   5       51.02       50.10      0.40 o 
   3   1   5        0.21        0.32      0.13 o 
   4   1   5       13.39       10.64      0.31 o 
   5   1   5       14.53       15.28      0.37 o 
   6   1   5        0.11       -0.20      0.20 o 
   7   1   5        5.98        6.29      0.36 o 
  -9   2   5        5.69        5.49      0.48 o 
  -8   2   5        7.60        7.08      0.37 o 
  -7   2   5      157.54      169.92      6.31 o 
  -6   2   5        3.23        2.49      0.18 o 
  -5   2   5      745.92      803.21     17.47 o 
  -4   2   5       27.71       34.05      0.77 o 
  -3   2   5      930.29     1025.25     21.53 o 
  -2   2   5      190.15      195.25     10.31 o 
  -1   2   5      103.84      126.18      3.40 o 
   0   2   5       84.40       82.13      1.21 o 
   1   2   5        2.99        2.29      0.12 o 
   2   2   5        0.44        0.06      0.11 o 
   3   2   5        0.73        0.62      0.14 o 
   4   2   5        0.05        0.19      0.16 o 
   5   2   5        1.87        1.50      0.20 o 
   6   2   5        0.05        0.27      0.22 o 
   7   2   5        5.86        5.01      0.37 o 
  -9   3   5       26.52       26.57      0.59 o 
  -8   3   5        4.51        4.59      0.28 o 
  -7   3   5      113.57      124.96      4.73 o 
  -6   3   5       22.72       23.86      0.59 o 
  -5   3   5       57.88       61.41      1.13 o 
  -4   3   5       12.93       17.75      0.51 o 
  -3   3   5      252.16      258.99      4.17 o 
  -2   3   5      607.22      671.22     28.89 o 
  -1   3   5      963.11      974.66     21.64 o 
   0   3   5      572.87      590.37     10.79 o 
   1   3   5      322.05      354.37      7.66 o 
   2   3   5       33.94       34.45      0.36 o 
   3   3   5       32.88       34.88      0.84 o 
   4   3   5        0.10       -0.16      0.16 o 
   5   3   5        0.16       -0.20      0.20 o 
   6   3   5        7.32        6.68      0.40 o 
   7   3   5        3.52        3.03      0.34 o 
  -9   4   5        4.04        4.03      0.35 o 
  -8   4   5        0.93        0.85      0.20 o 
  -7   4   5        0.05       -0.10      0.16 o 
  -6   4   5       11.93       12.67      0.47 o 
  -5   4   5       63.02       63.32      1.08 o 
  -4   4   5      106.12      111.11      2.15 o 
  -3   4   5       30.48       29.78      0.54 o 
  -2   4   5       13.78       11.21      0.28 o 
  -1   4   5      131.77      125.90      2.47 o 
   0   4   5      296.76      249.25     35.78 o 
   1   4   5      199.54      199.76      4.63 o 
   2   4   5      347.96      361.24     10.59 o 
   3   4   5       57.53       60.45      1.49 o 
   4   4   5       48.82       47.21      0.72 o 
   5   4   5        1.98        1.30      0.23 o 
   6   4   5        0.30        0.22      0.25 o 
  -8   5   5        0.16        0.17      0.20 o 
  -7   5   5        2.49        2.08      0.22 o 
  -6   5   5        2.41        2.01      0.28 o 
  -5   5   5       73.01       72.83      1.32 o 
  -4   5   5        0.09        0.08      0.11 o 
  -3   5   5      336.15      319.22      5.91 o 
  -2   5   5       56.89       55.29      0.93 o 
  -1   5   5      118.51      105.10      1.80 o 
   0   5   5       74.42       62.28      4.52 o 
   1   5   5       34.36       36.79      0.73 o 
   2   5   5        1.67        1.44      0.16 o 
   3   5   5       85.43       88.94      3.13 o 
   4   5   5        2.40        2.69      0.25 o 
   5   5   5       22.87       23.40      0.54 o 
   6   5   5        0.23       -0.15      0.32 o 
  -8   6   5        3.36        3.42      0.28 o 
  -7   6   5      128.85      128.55      2.56 o 
  -6   6   5        3.51        2.98      0.24 o 
  -5   6   5      267.74      265.45      7.01 o 
  -4   6   5        3.81        4.69      0.25 o 
  -3   6   5      119.46      115.89      3.42 o 
  -2   6   5       55.63       51.66      1.21 o 
  -1   6   5        0.43        0.46      0.11 o 
   0   6   5       46.64       35.47      2.54 o 
   1   6   5        5.83        4.94      0.21 o 
   2   6   5       16.06       12.41      0.81 o 
   3   6   5        4.64        5.30      0.32 o 
   4   6   5       20.67       17.76      0.61 o 
   5   6   5        7.99        8.57      0.61 o 
  -7   7   5       69.37       69.70      1.90 o 
  -6   7   5        7.92        8.54      0.34 o 
  -5   7   5       29.68       29.54      0.89 o 
  -4   7   5        1.77        1.56      0.19 o 
  -3   7   5       23.13       23.34      0.57 o 
  -2   7   5        5.37        6.81      0.28 o 
  -1   7   5      167.09      165.24      4.10 o 
   0   7   5       10.48       15.19      0.36 o 
   1   7   5      105.89      104.14      2.86 o 
   2   7   5        0.02        0.70      0.18 o 
   3   7   5       22.39       23.02      0.75 o 
   4   7   5        0.22        0.00      0.23 o 
   5   7   5        1.28        1.58      0.26 o 
  -6   8   5       19.40       20.69      0.46 o 
  -5   8   5       14.06       14.10      0.56 o 
  -4   8   5       19.67       21.81      0.71 o 
  -3   8   5       71.03       68.21      1.63 o 
  -2   8   5        0.00        0.24      0.16 o 
  -1   8   5       14.23       12.23      0.50 o 
   0   8   5       33.86       27.21      0.64 o 
   1   8   5       29.43       30.94      0.96 o 
   2   8   5       42.88       40.07      1.75 o 
   3   8   5       94.63       98.29      2.89 o 
   4   8   5       11.48       11.56      0.48 o 
  -5   9   5       15.48       14.42      0.41 o 
  -4   9   5        0.13       -0.11      0.19 o 
  -3   9   5        0.00        0.11      0.18 o 
  -2   9   5        0.03        0.04      0.18 o 
  -1   9   5       21.59       21.17      0.79 o 
   0   9   5        2.23        1.59      0.25 o 
   1   9   5       22.98       20.58      0.51 o 
   2   9   5        4.77        2.79      0.31 o 
   3   9   5        1.46        0.62      0.36 o 
  -3  10   5        2.35        1.96      0.24 o 
  -2  10   5        0.04        0.02      0.20 o 
  -1  10   5        0.51        0.38      0.21 o 
   0  10   5       23.76       28.80      0.95 o 
 -10   0   6       64.84       62.90      1.50 o 
  -9   0   6       29.00       30.23      1.01 o 
  -8   0   6       78.64       74.31      0.94 o 
  -7   0   6       39.35       45.17      0.68 o 
  -6   0   6        0.33        0.19      0.19 o 
  -5   0   6       12.62       14.08      0.36 o 
  -4   0   6       59.05       64.86      0.96 o 
  -3   0   6      181.63      191.60      1.93 o 
  -2   0   6       76.03       81.81      0.56 o 
  -1   0   6      937.51      955.04      4.61 o 
   0   0   6      212.18      230.38      3.14 o 
   1   0   6      539.31      519.80      3.00 o 
   2   0   6      232.78      254.29      1.27 o 
   3   0   6       16.05       16.51      0.62 o 
   4   0   6       88.23       96.46      1.01 o 
   5   0   6        8.70        7.69      0.46 o 
   6   0   6        5.25        5.42      0.46 o 
   7   0   6        0.26       -0.23      0.33 o 
  -9   1   6       39.07       39.64      0.66 o 
  -8   1   6        0.43        0.23      0.21 o 
  -7   1   6       15.89       15.63      0.38 o 
  -6   1   6       17.74       20.53      0.32 o 
  -5   1   6       25.92       29.28      0.27 o 
  -4   1   6       39.87       50.58      0.58 o 
  -3   1   6      489.08      548.80      3.81 o 
  -2   1   6      262.87      271.61      2.24 o 
  -1   1   6      903.56      928.34      8.52 o 
   0   1   6      225.38      230.16      0.99 o 
   1   1   6       76.75       76.58      0.83 o 
   2   1   6       10.22       11.00      0.25 o 
   3   1   6        8.95        7.24      0.25 o 
   4   1   6       17.57       17.39      0.36 o 
   5   1   6        0.72        0.48      0.19 o 
   6   1   6       23.38       22.61      0.49 o 
   7   1   6       12.07       11.53      0.61 o 
  -9   2   6        1.82        1.82      0.27 o 
  -8   2   6        6.37        5.15      0.34 o 
  -7   2   6        4.54        5.50      0.31 o 
  -6   2   6       97.01      100.70      3.42 o 
  -5   2   6       57.23       59.46      1.12 o 
  -4   2   6      341.28      332.14      8.93 o 
  -3   2   6      396.03      422.25     14.95 o 
  -2   2   6      485.50      505.88     27.08 o 
  -1   2   6       32.38       39.81      1.32 o 
   0   2   6       25.50       23.20      0.40 o 
   1   2   6      146.17      145.82      1.42 o 
   2   2   6       52.79       58.22      0.89 o 
   3   2   6       72.46       71.42      0.62 o 
   4   2   6       16.79       17.27      0.38 o 
   5   2   6        2.20        1.98      0.23 o 
   6   2   6        0.88        0.42      0.22 o 
  -9   3   6        7.44        7.60      0.41 o 
  -8   3   6       45.33       48.11      1.96 o 
  -7   3   6        6.76        7.17      0.29 o 
  -6   3   6       60.12       63.05      1.89 o 
  -5   3   6       43.68       49.07      1.05 o 
  -4   3   6       40.03       48.94      1.17 o 
  -3   3   6        8.97        5.57      0.12 o 
  -2   3   6       11.25       17.28      0.38 o 
  -1   3   6      296.46      274.58      7.10 o 
   0   3   6        3.77        1.67      0.36 o 
   1   3   6       69.26       64.94      1.59 o 
   2   3   6        0.30        0.04      0.12 o 
   3   3   6        0.34        0.19      0.15 o 
   4   3   6        0.00       -0.16      0.16 o 
   5   3   6        0.80        0.40      0.20 o 
   6   3   6        0.14        0.16      0.25 o 
  -9   4   6        4.12        3.46      0.32 o 
  -8   4   6       12.61       11.13      0.36 o 
  -7   4   6        0.91        0.35      0.18 o 
  -6   4   6        4.53        2.73      0.20 o 
  -5   4   6        0.28        0.60      0.14 o 
  -4   4   6        3.20        3.58      0.25 o 
  -3   4   6       11.60       11.05      0.19 o 
  -2   4   6        3.82        8.00      0.15 o 
  -1   4   6      110.74      101.24      3.03 o 
   0   4   6      109.43      131.48      4.40 o 
   1   4   6       82.38       72.90      1.67 o 
   2   4   6      116.33      129.87      5.05 o 
   3   4   6        4.64        4.38      0.29 o 
   4   4   6       34.90       36.95      0.58 o 
   5   4   6        1.97        1.28      0.26 o 
   6   4   6        1.56        1.61      0.38 o 
  -8   5   6        7.90        7.63      0.35 o 
  -7   5   6       21.84       21.69      0.60 o 
  -6   5   6      102.86      100.52      2.38 o 
  -5   5   6      107.61      109.64      2.31 o 
  -4   5   6      173.32      158.72      2.95 o 
  -3   5   6      192.89      188.71      3.88 o 
  -2   5   6       48.14       37.61      1.06 o 
  -1   5   6       67.39       61.94      1.49 o 
   0   5   6        0.68        0.29      0.13 o 
   1   5   6        1.34        1.56      0.19 o 
   2   5   6       21.45       21.04      1.11 o 
   3   5   6        3.03        1.98      0.35 o 
   4   5   6       63.14       62.85      0.95 o 
   5   5   6        0.43       -0.05      0.30 o 
  -8   6   6       95.41       99.31      2.15 o 
  -7   6   6       13.95       14.07      0.40 o 
  -6   6   6      158.75      162.81      2.80 o 
  -5   6   6       33.12       33.87      0.92 o 
  -4   6   6       34.72       34.59      0.52 o 
  -3   6   6       32.54       31.68      0.97 o 
  -2   6   6       25.95       24.80      0.44 o 
  -1   6   6       16.67       18.38      0.61 o 
   0   6   6       26.82       25.81      0.65 o 
   1   6   6        0.53        1.60      0.18 o 
   2   6   6        4.23        4.49      0.37 o 
   3   6   6        2.78        1.67      0.23 o 
   4   6   6       23.24       25.77      0.77 o 
   5   6   6        1.29        1.07      0.38 o 
  -7   7   6       39.13       39.14      0.80 o 
  -6   7   6       11.40       12.20      0.45 o 
  -5   7   6       58.45       57.84      0.83 o 
  -4   7   6      106.78      106.55      1.78 o 
  -3   7   6       38.29       35.66      0.92 o 
  -2   7   6       29.14       26.63      0.39 o 
  -1   7   6        1.67        1.38      0.18 o 
   0   7   6       49.89       50.90      1.39 o 
   1   7   6        7.22        6.51      0.30 o 
   2   7   6      124.61      131.33      4.74 o 
   3   7   6        5.23        4.96      0.36 o 
   4   7   6       38.34       38.07      1.89 o 
  -6   8   6       33.50       32.39      0.70 o 
  -5   8   6        4.93        6.02      0.32 o 
  -4   8   6        2.38        1.60      0.20 o 
  -3   8   6        2.31        2.57      0.22 o 
  -2   8   6        9.32       10.50      0.31 o 
  -1   8   6        0.70        0.57      0.17 o 
   0   8   6        1.77        1.53      0.21 o 
   1   8   6        0.14        0.12      0.18 o 
   2   8   6       75.59       77.19      1.74 o 
   3   8   6        0.07        0.39      0.26 o 
  -5   9   6       69.97       76.81      1.58 o 
  -4   9   6        1.18        1.42      0.22 o 
  -3   9   6       90.00       98.13      1.35 o 
  -2   9   6        7.83        7.73      0.63 o 
  -1   9   6       28.04       32.00      0.99 o 
   0   9   6       17.36       17.46      0.58 o 
   1   9   6        0.51        0.30      0.20 o 
   2   9   6        5.49        5.47      0.31 o 
  -2  10   6        2.12        2.81      0.30 o 
  -1  10   6       19.09       20.73      0.45 o 
 -10   1   7        1.30        1.25      0.53 o 
  -9   1   7      100.32      100.39      0.97 o 
  -8   1   7        6.21        6.62      0.70 o 
  -7   1   7       49.93       48.62      0.51 o 
  -6   1   7        0.90        1.16      0.14 o 
  -5   1   7        1.93        2.22      0.14 o 
  -4   1   7      332.21      351.70      4.55 o 
  -3   1   7      118.79      129.29      1.13 o 
  -2   1   7     1141.83     1194.61      8.38 o 
  -1   1   7       90.96       86.32      5.69 o 
   0   1   7      438.63      469.39      3.13 o 
   1   1   7        0.08        0.14      0.11 o 
   2   1   7       24.10       26.03      0.35 o 
   3   1   7        5.07        4.59      0.25 o 
   4   1   7        0.57        1.04      0.19 o 
   5   1   7        3.56        3.05      0.25 o 
   6   1   7        0.01        0.09      0.22 o 
  -9   2   7        0.97        0.73      0.25 o 
  -8   2   7        4.72        3.60      0.27 o 
  -7   2   7       17.65       16.28      0.40 o 
  -6   2   7       99.17      100.09      0.86 o 
  -5   2   7       46.85       48.05      1.37 o 
  -4   2   7      203.31      229.09      4.47 o 
  -3   2   7       28.75       28.68      0.67 o 
  -1   2   7       26.49       32.15      0.36 o 
   0   2   7      190.74      174.72      2.00 o 
   1   2   7       94.55      109.83      0.64 o 
   2   2   7       60.81       63.01      0.50 o 
   3   2   7       51.50       54.98      0.74 o 
   4   2   7        0.93        0.97      0.19 o 
   5   2   7       11.29       11.13      0.37 o 
   6   2   7        1.25        1.67      0.26 o 
  -9   3   7       10.38        9.72      0.43 o 
  -8   3   7        0.04       -0.21      0.21 o 
  -7   3   7        2.49        2.74      0.21 o 
  -6   3   7        5.21        4.99      0.25 o 
  -5   3   7       86.16       88.96      1.96 o 
  -4   3   7       64.93       63.63      1.32 o 
  -3   3   7       41.07       35.47      1.71 o 
  -2   3   7       79.87       87.70      4.81 o 
  -1   3   7       29.95       38.26      1.19 o 
   0   3   7        0.33        0.09      0.07 o 
   1   3   7       46.61       49.18      0.64 o 
   2   3   7       33.82       31.07      0.53 o 
   3   3   7        0.37        0.10      0.15 o 
   4   3   7       11.55       12.90      0.37 o 
   5   3   7        1.94        2.31      0.24 o 
   6   3   7        1.50        1.12      0.36 o 
  -9   4   7       29.43       26.56      0.59 o 
  -8   4   7        4.52        4.35      0.27 o 
  -7   4   7       93.34       90.06      2.38 o 
  -6   4   7       11.10       11.26      0.38 o 
  -5   4   7       25.90       23.05      0.56 o 
  -4   4   7        0.61        0.74      0.13 o 
  -3   4   7       41.03       44.63      2.41 o 
  -2   4   7      195.10      196.30     10.32 o 
  -1   4   7      111.53      109.31      3.96 o 
   0   4   7      505.30      508.15     17.49 o 
   1   4   7       10.45        9.85      0.36 o 
   2   4   7      239.05      255.33      3.58 o 
   3   4   7        0.17        0.48      0.19 o 
   4   4   7       57.28       57.40      1.07 o 
   5   4   7        0.17        0.36      0.43 o 
  -8   5   7        2.36        3.30      0.26 o 
  -7   5   7       19.81       18.32      0.48 o 
  -6   5   7       10.58        9.44      0.32 o 
  -5   5   7       96.87       84.45      2.16 o 
  -4   5   7      306.85      303.43      4.98 o 
  -3   5   7      119.73       94.77      1.78 o 
  -2   5   7      839.82      821.41     17.04 o 
  -1   5   7       54.63       46.65      1.08 o 
   0   5   7      388.47      388.32     11.83 o 
   1   5   7       31.89       30.38      2.29 o 
   2   5   7       10.01       11.04      0.68 o 
   3   5   7       10.54        9.11      0.48 o 
   4   5   7       10.91       10.90      0.54 o 
   5   5   7        2.25        2.54      0.40 o 
  -8   6   7       23.12       23.08      0.58 o 
  -7   6   7        6.18        5.99      0.32 o 
  -6   6   7      199.72      201.74      3.77 o 
  -5   6   7       15.27       14.95      0.41 o 
  -4   6   7      392.89      390.24      9.40 o 
  -3   6   7       12.78       13.03      0.32 o 
  -2   6   7       79.50       73.69      1.86 o 
  -1   6   7        7.29        8.21      0.26 o 
   0   6   7       30.33       32.27      0.79 o 
   1   6   7        0.14       -0.15      0.19 o 
   2   6   7       47.71       51.00      1.98 o 
   3   6   7       21.12       20.00      0.65 o 
   4   6   7        2.87        2.68      0.38 o 
  -7   7   7        0.13        0.09      0.21 o 
  -6   7   7        6.47        6.23      0.32 o 
  -5   7   7        0.05        0.25      0.17 o 
  -4   7   7        6.02        6.13      0.29 o 
  -3   7   7        2.45        2.78      0.18 o 
  -2   7   7       53.97       52.10      1.07 o 
  -1   7   7       17.70       17.24      0.54 o 
   0   7   7       24.33       22.58      0.49 o 
   1   7   7        8.90        8.28      0.31 o 
   2   7   7        0.05       -0.18      0.18 o 
   3   7   7        0.61        0.67      0.33 o 
   4   7   7        1.75        1.35      0.37 o 
  -6   8   7        1.65        2.26      0.24 o 
  -5   8   7       27.50       30.81      0.67 o 
  -4   8   7        6.56        7.61      0.31 o 
  -3   8   7       59.80       58.80      1.32 o 
  -2   8   7       21.56       22.95      0.55 o 
  -1   8   7       35.20       33.30      0.83 o 
   0   8   7       33.93       33.79      1.00 o 
   1   8   7        0.04        0.03      0.18 o 
   2   8   7       21.01       20.24      0.64 o 
   3   8   7       12.77       12.84      0.49 o 
  -5   9   7        0.00        0.11      0.28 o 
  -4   9   7        2.53        2.87      0.25 o 
  -3   9   7        0.87        1.36      0.22 o 
  -2   9   7        2.23        2.60      0.24 o 
  -1   9   7        5.72        5.78      0.31 o 
   0   9   7        0.19        0.17      0.20 o 
   1   9   7        9.35        9.33      0.37 o 
 -10   0   8      197.50      194.97      2.44 o 
  -9   0   8      160.82      156.49      2.03 o 
  -8   0   8      340.51      342.04      2.66 o 
  -7   0   8      302.31      298.53      1.53 o 
  -6   0   8       67.95       67.43      1.50 o 
  -5   0   8      109.81       99.25      3.64 o 
  -4   0   8      116.45      114.03      1.11 o 
  -3   0   8       31.23       41.11      0.51 o 
  -2   0   8       38.24       28.57      0.30 o 
  -1   0   8      211.55      239.88      1.24 o 
   0   0   8      501.21      516.24      1.84 o 
   1   0   8      238.94      268.29      2.46 o 
   2   0   8      663.04      655.61      2.24 o 
   3   0   8       70.07       74.81      0.89 o 
   4   0   8      172.76      172.87      1.43 o 
   5   0   8        4.74        3.31      0.38 o 
   6   0   8       17.04       16.64      0.88 o 
 -10   1   8        3.66        4.58      0.51 o 
  -9   1   8        0.74        0.94      0.32 o 
  -8   1   8       31.48       32.10      0.54 o 
  -7   1   8       22.95       21.04      0.43 o 
  -6   1   8      217.21      223.22      2.82 o 
  -5   1   8       97.24       93.16      1.43 o 
  -4   1   8      139.06      115.53      8.98 o 
  -3   1   8      116.91      120.31      0.91 o 
  -2   1   8       64.89       74.23      0.86 o 
  -1   1   8       99.21      102.13      0.63 o 
   0   1   8      163.58      166.04      1.31 o 
   1   1   8       10.92       10.68      0.25 o 
   2   1   8        1.04        1.31      0.28 o 
   3   1   8        8.62        8.78      0.30 o 
   4   1   8       46.94       45.16      0.60 o 
   5   1   8       10.26        9.98      0.39 o 
   6   1   8       18.97       17.94      0.50 o 
  -9   2   8        2.82        3.06      0.30 o 
  -8   2   8       23.61       25.08      0.50 o 
  -7   2   8       10.60       10.16      0.35 o 
  -6   2   8       46.17       44.75      0.51 o 
  -5   2   8       25.41       22.62      0.35 o 
  -4   2   8       11.29       11.23      0.25 o 
  -3   2   8        0.00        0.07      0.09 o 
  -2   2   8        4.48        4.91      0.14 o 
  -1   2   8       14.36       15.51      0.21 o 
   0   2   8       11.46        9.43      0.19 o 
   1   2   8        0.76        0.72      0.13 o 
   2   2   8        4.08        4.02      0.23 o 
   3   2   8        0.93        0.80      0.17 o 
   4   2   8        4.67        3.66      0.25 o 
   5   2   8        1.52        1.19      0.24 o 
  -9   3   8        4.34        4.49      0.34 o 
  -8   3   8       45.14       41.13      0.62 o 
  -7   3   8       26.29       26.02      0.90 o 
  -6   3   8        5.97        4.73      0.23 o 
  -5   3   8       34.63       35.58      0.85 o 
  -4   3   8       14.12       13.67      0.40 o 
  -3   3   8       25.86       23.62      1.23 o 
  -2   3   8       83.56       77.95      2.63 o 
  -1   3   8       11.39        9.11      0.24 o 
   0   3   8      172.78      164.32      1.90 o 
   1   3   8        0.87        1.64      0.15 o 
   2   3   8      225.13      221.95      2.87 o 
   3   3   8       17.32       18.22      0.41 o 
   4   3   8      135.90      131.86      1.41 o 
   5   3   8       14.62       14.64      0.52 o 
  -9   4   8       51.59       51.12      0.79 o 
  -8   4   8       79.36       79.11      3.06 o 
  -7   4   8      103.40      104.90      3.00 o 
  -6   4   8       96.23       88.55      2.31 o 
  -5   4   8       13.09       10.08      0.36 o 
  -4   4   8       81.04       67.57      1.83 o 
  -3   4   8      120.41      126.92      6.61 o 
  -2   4   8      192.00      171.41      9.09 o 
  -1   4   8      343.64      324.95      9.54 o 
   0   4   8      342.18      320.55     10.39 o 
   1   4   8      178.07      173.08      4.26 o 
   2   4   8      165.75      156.54      3.28 o 
   3   4   8       24.22       24.52      0.54 o 
   4   4   8        9.33        9.27      0.52 o 
   5   4   8        0.32        0.04      0.32 o 
  -8   5   8        5.19        4.24      0.27 o 
  -7   5   8       38.45       38.00      1.31 o 
  -6   5   8        5.59        4.07      0.24 o 
  -5   5   8      308.32      298.66      7.22 o 
  -4   5   8       20.11       24.63      0.67 o 
  -3   5   8      379.61      355.97     12.58 o 
  -2   5   8      190.55      192.64      4.13 o 
  -1   5   8       82.67       78.56      2.31 o 
   0   5   8      158.05      165.40      7.27 o 
   1   5   8        0.09       -0.10      0.19 o 
   2   5   8       15.15       15.12      0.56 o 
   3   5   8        0.01       -0.11      0.29 o 
   4   5   8        0.93        1.17      0.33 o 
  -8   6   8        0.88        0.50      0.22 o 
  -7   6   8        6.20        5.57      0.31 o 
  -6   6   8       30.20       27.46      0.48 o 
  -5   6   8        0.50        0.60      0.16 o 
  -4   6   8       75.28       66.52      1.39 o 
  -3   6   8       28.80       23.87      0.65 o 
  -2   6   8       65.72       56.47      1.47 o 
  -1   6   8       47.40       41.38      1.27 o 
   0   6   8       15.48       13.28      0.41 o 
   1   6   8        7.77        6.74      0.36 o 
   2   6   8        0.08       -0.04      0.22 o 
   3   6   8        0.10        0.11      0.32 o 
   4   6   8        2.28        2.53      0.41 o 
  -7   7   8        2.07        1.95      0.24 o 
  -6   7   8        1.02        0.57      0.18 o 
  -5   7   8       13.08       13.32      0.33 o 
  -4   7   8        2.57        1.87      0.17 o 
  -3   7   8       14.12       13.95      0.30 o 
  -2   7   8       11.17        9.87      0.28 o 
  -1   7   8        0.04        0.12      0.15 o 
   0   7   8        7.13        6.88      0.29 o 
   1   7   8        1.36        0.92      0.19 o 
   2   7   8        0.06       -0.20      0.23 o 
   3   7   8        1.09        1.84      0.37 o 
  -6   8   8        0.07        0.08      0.20 o 
  -5   8   8        0.12        0.12      0.18 o 
  -4   8   8       10.90       11.68      0.44 o 
  -3   8   8       20.22       21.79      0.43 o 
  -2   8   8       27.36       31.25      0.67 o 
  -1   8   8       30.35       32.03      0.80 o 
   0   8   8       13.14       17.24      0.47 o 
   1   8   8        0.09        0.14      0.20 o 
   2   8   8        2.03        2.95      0.26 o 
  -4   9   8       58.16       67.56      2.43 o 
  -3   9   8       42.72       45.02      1.56 o 
  -2   9   8       39.52       46.77      0.84 o 
  -1   9   8        0.55        0.69      0.20 o 
   0   9   8        3.71        5.00      0.30 o 
  -9   1   9        1.40        1.83      0.33 o 
  -8   1   9      153.91      156.43      1.28 o 
  -7   1   9       49.91       54.05      0.60 o 
  -6   1   9      372.78      360.18      4.23 o 
  -5   1   9      175.34      178.51      2.68 o 
  -4   1   9      318.09      284.94      2.99 o 
  -3   1   9      126.96      126.20      0.74 o 
  -2   1   9       57.43       47.06      0.47 o 
  -1   1   9        4.26        4.74      0.15 o 
   0   1   9        1.30        1.25      0.13 o 
   1   1   9       91.57       95.25      1.16 o 
   2   1   9        0.39        0.47      0.15 o 
   3   1   9       89.29       88.67      0.87 o 
   4   1   9        0.57        0.61      0.22 o 
   5   1   9       44.85       42.86      0.74 o 
  -9   2   9       24.21       24.09      0.66 o 
  -8   2   9        4.02        4.13      0.28 o 
  -7   2   9       28.01       25.60      0.45 o 
  -6   2   9        1.35        1.58      0.19 o 
  -5   2   9        0.02        0.00      0.14 o 
  -4   2   9       85.34       85.64      1.07 o 
  -3   2   9       35.45       29.63      0.38 o 
  -2   2   9      192.74      181.25      2.07 o 
  -1   2   9       21.03       19.70      0.37 o 
   0   2   9       83.25       82.26      0.75 o 
   1   2   9        2.83        2.62      0.17 o 
   2   2   9        6.61        6.77      0.30 o 
   3   2   9        5.70        5.47      0.30 o 
   4   2   9        0.46        0.74      0.26 o 
   5   2   9        2.51        2.71      0.33 o 
  -9   3   9        3.01        3.75      0.37 o 
  -8   3   9       40.84       40.74      0.81 o 
  -7   3   9        1.22        1.11      0.21 o 
  -6   3   9       21.11       17.83      0.57 o 
  -5   3   9       17.15       17.40      0.34 o 
  -4   3   9        4.49        6.72      0.16 o 
  -3   3   9       91.78       90.32      5.23 o 
  -2   3   9        5.53        5.75      0.19 o 
  -1   3   9        0.91        0.72      0.12 o 
   0   3   9        7.97        7.32      0.34 o 
   1   3   9      155.33      153.34      2.94 o 
   2   3   9       20.59       19.05      0.46 o 
   3   3   9      197.24      197.72      2.42 o 
   4   3   9       11.74       11.67      0.47 o 
   5   3   9       65.51       64.76      0.89 o 
  -9   4   9       23.21       22.56      0.55 o 
  -8   4   9        0.02        0.31      0.22 o 
  -7   4   9       61.31       63.49      1.79 o 
  -6   4   9       11.92       10.11      0.29 o 
  -5   4   9       42.44       42.75      1.06 o 
  -4   4   9        0.10        0.43      0.19 o 
  -3   4   9       56.08       58.51      3.10 o 
  -2   4   9       64.98       65.86      3.85 o 
  -1   4   9      659.34      662.47     18.57 o 
   0   4   9       76.60       73.92      2.86 o 
   1   4   9      588.55      585.08     12.42 o 
   2   4   9       29.78       28.77      0.55 o 
   3   4   9      124.25      122.65      2.43 o 
   4   4   9        4.83        4.89      0.45 o 
  -8   5   9       28.85       27.62      0.76 o 
  -7   5   9        5.84        4.41      0.26 o 
  -6   5   9      115.84      109.70      2.71 o 
  -5   5   9       77.37       72.18      1.72 o 
  -4   5   9      167.74      148.20      7.44 o 
  -3   5   9      273.83      257.99     14.20 o 
  -2   5   9       28.44       22.06      1.34 o 
  -1   5   9      189.64      182.40      8.30 o 
   0   5   9        3.84        4.22      0.72 o 
   1   5   9        3.64        2.19      0.30 o 
   2   5   9        3.08        2.99      0.69 o 
   3   5   9       27.83       29.84      1.11 o 
   4   5   9        0.01        0.07      0.33 o 
  -8   6   9        1.82        1.98      0.24 o 
  -7   6   9        0.00       -0.17      0.17 o 
  -6   6   9        5.60        4.36      0.25 o 
  -5   6   9        3.41        3.78      0.21 o 
  -4   6   9       77.25       65.09      2.05 o 
  -3   6   9        3.99        4.03      0.29 o 
  -2   6   9      106.79       91.65      1.82 o 
  -1   6   9        8.65        8.73      0.28 o 
   0   6   9       17.42       15.40      0.61 o 
   1   6   9       28.52       27.81      1.58 o 
   2   6   9        1.77        2.14      0.36 o 
   3   6   9        4.42        3.54      0.47 o 
  -7   7   9        0.00       -0.16      0.20 o 
  -6   7   9        5.65        4.75      0.27 o 
  -5   7   9        0.36        0.29      0.23 o 
  -4   7   9        7.43        7.00      0.37 o 
  -3   7   9        0.26        0.12      0.22 o 
  -2   7   9        0.10        0.10      0.14 o 
  -1   7   9        0.04        0.01      0.16 o 
   0   7   9       21.35       19.49      0.73 o 
   1   7   9        5.48        6.48      0.33 o 
   2   7   9       28.06       28.13      0.94 o 
  -6   8   9        6.83        5.53      0.40 o 
  -5   8   9        0.80        0.80      0.27 o 
  -4   8   9        4.11        3.86      0.33 o 
  -3   8   9        4.44        4.05      0.32 o 
  -2   8   9        3.80        3.56      0.24 o 
  -1   8   9       15.26       17.18      0.86 o 
   0   8   9       23.35       25.80      0.98 o 
   1   8   9       10.65       12.55      0.40 o 
  -3   9   9        5.62        6.34      0.44 o 
  -2   9   9        6.55        6.93      0.45 o 
  -1   9   9        3.30        4.87      0.37 o 
  -9   0  10       96.60      101.09      1.65 o 
  -8   0  10      162.05      159.94      1.84 o 
  -7   0  10      215.96      214.21      1.91 o 
  -6   0  10      301.14      309.62      5.63 o 
  -5   0  10       27.37       22.09      0.41 o 
  -4   0  10      260.03      276.27      2.99 o 
  -3   0  10       78.96       84.97      1.11 o 
  -2   0  10       49.59       56.25      0.44 o 
  -1   0  10       36.33       37.63      1.13 o 
   0   0  10       34.19       35.39      0.53 o 
   1   0  10       13.46       13.57      0.47 o 
   2   0  10      119.26      123.02      1.65 o 
   3   0  10       13.10       13.33      0.52 o 
   4   0  10       50.31       53.68      1.22 o 
  -9   1  10        3.18        2.64      0.34 o 
  -8   1  10        8.35        8.21      0.46 o 
  -7   1  10      126.56      123.77      1.77 o 
  -6   1  10       88.85       81.02      1.26 o 
  -5   1  10      340.59      332.85      4.82 o 
  -4   1  10       99.16       91.17      1.08 o 
  -3   1  10      137.39      129.22      0.55 o 
  -2   1  10       53.10       54.63      0.30 o 
  -1   1  10        1.70        1.36      0.11 o 
   0   1  10       16.98       17.21      0.29 o 
   1   1  10        5.24        4.71      0.24 o 
   2   1  10        1.29        1.52      0.19 o 
   3   1  10       42.82       43.27      0.55 o 
   4   1  10       12.79       11.94      0.47 o 
  -9   2  10        3.46        3.28      0.36 o 
  -8   2  10       10.69       11.03      0.48 o 
  -7   2  10       12.56       12.37      0.36 o 
  -6   2  10      205.28      203.62      2.34 o 
  -5   2  10      181.94      177.66      1.49 o 
  -4   2  10      719.29      680.32      6.68 o 
  -3   2  10      314.53      283.79      2.23 o 
  -2   2  10      547.03      506.83      4.00 o 
  -1   2  10       67.19       60.77      0.45 o 
   0   2  10       85.49       81.44      0.94 o 
   1   2  10        2.35        2.07      0.22 o 
   2   2  10        1.28        0.95      0.22 o 
   3   2  10       26.85       26.06      0.56 o 
   4   2  10       30.51       31.48      0.63 o 
  -9   3  10       22.91       24.91      1.07 o 
  -8   3  10       52.74       50.04      0.63 o 
  -7   3  10       56.83       57.54      0.63 o 
  -6   3  10       78.57       71.63      0.86 o 
  -5   3  10       39.08       35.31      0.41 o 
  -4   3  10        0.15        0.09      0.12 o 
  -3   3  10        0.03       -0.05      0.13 o 
  -2   3  10      176.06      177.09      2.08 o 
  -1   3  10       10.46       12.53      0.33 o 
   0   3  10      294.91      298.71      5.95 o 
   1   3  10        7.06        6.38      0.47 o 
   2   3  10      168.41      172.01      3.64 o 
   3   3  10       53.37       53.05      0.74 o 
   4   3  10       31.51       30.43      0.65 o 
  -9   4  10       17.58       17.09      0.59 o 
  -8   4  10        2.08        1.70      0.25 o 
  -7   4  10       36.96       35.28      0.77 o 
  -6   4  10        1.59        1.03      0.16 o 
  -5   4  10       11.53        9.56      0.23 o 
  -4   4  10        5.12        5.97      0.32 o 
  -3   4  10        0.89        0.52      0.19 o 
  -2   4  10       40.53       39.13      1.31 o 
  -1   4  10        0.80        0.99      0.17 o 
   0   4  10       31.73       30.08      0.92 o 
   1   4  10       29.89       29.76      0.52 o 
   2   4  10        1.33        0.90      0.24 o 
   3   4  10       28.06       28.70      0.61 o 
   4   4  10        3.50        2.83      0.44 o 
  -8   5  10       12.58       14.85      0.42 o 
  -7   5  10       21.38       18.63      0.38 o 
  -6   5  10        0.30        0.88      0.16 o 
  -5   5  10       89.08       79.84      3.39 o 
  -4   5  10       25.63       20.15      1.07 o 
  -3   5  10       77.19       68.94      3.55 o 
  -2   5  10       32.77       29.77      1.22 o 
  -1   5  10       13.20       12.19      0.79 o 
   0   5  10        0.00       -0.06      0.27 o 
   1   5  10        0.22        0.06      0.29 o 
   2   5  10       12.22       11.57      0.57 o 
   3   5  10        0.59        0.24      0.33 o 
  -7   6  10        3.30        4.31      0.27 o 
  -6   6  10        4.07        3.44      0.30 o 
  -5   6  10        0.07        0.85      0.24 o 
  -4   6  10        5.49        4.22      0.30 o 
  -3   6  10        0.03        0.16      0.21 o 
  -2   6  10       83.27       79.05      3.86 o 
  -1   6  10        1.28        0.64      0.16 o 
   0   6  10       82.68       84.94      3.83 o 
   1   6  10        8.19        7.84      0.53 o 
   2   6  10       18.64       20.26      0.70 o 
  -7   7  10        0.01       -0.26      0.26 o 
  -6   7  10        0.00       -0.15      0.25 o 
  -5   7  10       13.51       12.65      0.46 o 
  -4   7  10        7.10        5.97      0.37 o 
  -3   7  10        9.75        7.05      0.40 o 
  -2   7  10        0.53        0.42      0.24 o 
  -1   7  10        3.49        5.23      0.26 o 
   0   7  10       31.94       32.86      1.03 o 
   1   7  10       28.11       31.96      0.82 o 
   2   7  10       28.23       31.28      0.90 o 
  -5   8  10        0.01       -0.05      0.27 o 
  -4   8  10        9.77        8.43      0.44 o 
  -3   8  10       18.88       19.90      0.94 o 
  -2   8  10       32.23       31.68      0.92 o 
  -1   8  10       33.71       35.82      1.95 o 
   0   8  10       15.78       17.56      0.62 o 
  -9   1  11        5.92        5.96      0.45 o 
  -8   1  11        1.16        1.33      0.28 o 
  -7   1  11       96.40       94.83      0.94 o 
  -6   1  11        5.62        6.05      0.37 o 
  -5   1  11      381.99      374.81      4.93 o 
  -4   1  11        0.36        0.36      0.16 o 
  -3   1  11      352.77      338.57      2.62 o 
  -2   1  11       14.60       14.84      0.32 o 
  -1   1  11       32.30       30.90      0.53 o 
   0   1  11       41.99       42.84      0.60 o 
   1   1  11       10.48       10.77      0.39 o 
   2   1  11       11.32       10.90      0.42 o 
   3   1  11       16.88       18.40      0.51 o 
   4   1  11        0.56        0.08      0.34 o 
  -9   2  11        9.60        9.78      0.49 o 
  -8   2  11       13.80       14.75      0.50 o 
  -7   2  11        4.71        4.26      0.34 o 
  -6   2  11        5.61        8.12      0.31 o 
  -5   2  11       35.86       38.77      0.80 o 
  -4   2  11        0.13        0.46      0.16 o 
  -3   2  11      338.05      344.11      2.21 o 
  -2   2  11       13.30       10.71      0.45 o 
  -1   2  11      329.70      345.90      3.63 o 
   0   2  11       15.40       14.27      0.39 o 
   1   2  11       61.39       65.82      1.12 o 
   2   2  11        0.13       -0.20      0.23 o 
   3   2  11        0.17        0.09      0.26 o 
   4   2  11       11.33       11.43      0.50 o 
  -9   3  11        0.19        0.01      0.28 o 
  -8   3  11        0.07        0.18      0.23 o 
  -7   3  11        3.09        2.81      0.26 o 
  -6   3  11        0.69        0.89      0.17 o 
  -5   3  11       18.42       15.02      0.31 o 
  -4   3  11       20.06       16.23      0.59 o 
  -3   3  11      109.94       96.39      2.61 o 
  -2   3  11       83.49       75.62      2.80 o 
  -1   3  11      261.49      255.70      5.26 o 
   0   3  11       11.66       11.61      0.42 o 
   1   3  11      216.99      224.02      4.78 o 
   2   3  11       20.74       21.04      0.55 o 
   3   3  11       81.16       82.92      1.16 o 
  -8   4  11        0.07        0.29      0.24 o 
  -7   4  11        1.85        1.72      0.21 o 
  -6   4  11       26.07       24.56      0.52 o 
  -5   4  11        0.19       -0.14      0.22 o 
  -4   4  11       94.68       91.24      0.98 o 
  -3   4  11        0.73        0.21      0.24 o 
  -2   4  11       28.97       31.18      1.21 o 
  -1   4  11        0.25        0.12      0.18 o 
   0   4  11        8.88        6.91      0.39 o 
   1   4  11        8.84        8.08      0.45 o 
   2   4  11       16.51       16.56      0.57 o 
   3   4  11        6.84        6.92      0.44 o 
  -8   5  11        9.42        8.89      0.57 o 
  -7   5  11        5.50        6.76      0.30 o 
  -6   5  11       12.71       12.88      0.63 o 
  -5   5  11       11.29       10.55      0.61 o 
  -4   5  11        2.82        2.97      0.27 o 
  -3   5  11       42.68       41.44      1.81 o 
  -2   5  11        0.28        0.39      0.25 o 
  -1   5  11        8.11        7.18      0.45 o 
   0   5  11        0.28       -0.02      0.27 o 
   1   5  11        0.16       -0.23      0.29 o 
   2   5  11        2.07        1.67      0.36 o 
  -7   6  11        6.63        8.01      0.45 o 
  -6   6  11        0.23       -0.07      0.24 o 
  -5   6  11        0.00       -0.01      0.22 o 
  -4   6  11        4.22        3.14      0.29 o 
  -3   6  11       60.20       55.69      1.95 o 
  -2   6  11        6.53        6.83      0.77 o 
  -1   6  11      108.08      108.07      5.21 o 
   0   6  11        1.19        1.07      0.38 o 
   1   6  11       27.51       29.43      0.78 o 
   2   6  11        3.68        4.33      0.44 o 
  -6   7  11        4.66        5.55      0.39 o 
  -5   7  11       25.65       28.85      0.72 o 
  -4   7  11        0.03        0.23      0.24 o 
  -3   7  11        3.28        3.58      0.31 o 
  -2   7  11        1.37        0.55      0.26 o 
  -1   7  11       22.63       21.41      1.09 o 
   0   7  11       11.60       10.78      0.42 o 
   1   7  11       64.07       65.13      1.48 o 
  -4   8  11        6.96        7.55      0.45 o 
  -3   8  11       20.75       21.46      0.59 o 
  -2   8  11        5.92        7.46      0.61 o 
  -1   8  11        9.04        9.55      0.72 o 
  -9   0  12        0.00        0.00      0.38 o 
  -8   0  12        8.34        9.34      0.64 o 
  -7   0  12       23.35       21.64      0.71 o 
  -6   0  12        4.83        7.65      0.53 o 
  -5   0  12       80.60       70.67      1.01 o 
  -4   0  12       14.54       11.67      0.53 o 
  -3   0  12        9.36        8.78      0.49 o 
  -2   0  12       72.73       70.74      1.05 o 
  -1   0  12       60.13       53.86      1.01 o 
   0   0  12       33.23       32.90      0.90 o 
   1   0  12       98.73       98.99      1.50 o 
   2   0  12        9.24        7.91      0.68 o 
   3   0  12       48.75       51.42      1.35 o 
  -9   1  12        5.85        5.17      0.44 o 
  -8   1  12        0.10        0.09      0.24 o 
  -7   1  12       24.72       23.93      0.54 o 
  -6   1  12       33.83       31.06      0.56 o 
  -5   1  12        5.68        6.61      0.34 o 
  -4   1  12       30.16       29.50      0.40 o 
  -3   1  12       35.04       25.60      0.39 o 
  -2   1  12        3.14        2.63      0.19 o 
  -1   1  12       79.07       67.80      0.63 o 
   0   1  12       26.93       27.42      0.47 o 
   1   1  12       36.09       34.87      0.55 o 
   2   1  12        8.48        8.80      0.52 o 
   3   1  12        7.36        7.26      0.53 o 
  -9   2  12        1.44        2.03      0.34 o 
  -8   2  12        3.00        3.42      0.31 o 
  -7   2  12        0.01        0.38      0.22 o 
  -6   2  12       24.71       21.66      0.47 o 
  -5   2  12       57.21       43.00      0.91 o 
  -4   2  12      229.67      210.94      3.31 o 
  -3   2  12      245.25      208.15      3.94 o 
  -2   2  12      209.63      194.81      1.53 o 
  -1   2  12      263.79      249.96      2.64 o 
   0   2  12       21.86       20.93      0.45 o 
   1   2  12       86.51       87.50      1.93 o 
   2   2  12        0.04       -0.02      0.24 o 
   3   2  12        2.74        2.45      0.40 o 
  -9   3  12        7.43        8.59      0.75 o 
  -8   3  12       11.62       10.80      0.48 o 
  -7   3  12        1.75        0.75      0.22 o 
  -6   3  12        8.95        7.43      0.30 o 
  -5   3  12       27.12       20.03      0.35 o 
  -4   3  12       13.77       14.40      0.33 o 
  -3   3  12        8.12        5.27      0.48 o 
  -2   3  12      130.52      129.82      3.78 o 
  -1   3  12       15.46       15.40      0.45 o 
   0   3  12       98.40       98.35      2.64 o 
   1   3  12       65.00       64.57      0.75 o 
   2   3  12        4.76        4.60      0.34 o 
   3   3  12       49.07       50.57      0.79 o 
  -8   4  12       29.46       32.67      0.64 o 
  -7   4  12       14.73       13.97      0.44 o 
  -6   4  12       24.62       25.59      0.62 o 
  -5   4  12       11.72       12.03      0.56 o 
  -4   4  12        8.35        7.13      0.75 o 
  -3   4  12        8.01        7.46      0.44 o 
  -2   4  12        0.28        0.24      0.17 o 
  -1   4  12       13.23       13.56      0.75 o 
   0   4  12       15.03       14.74      0.94 o 
   1   4  12       21.75       20.36      0.90 o 
   2   4  12       16.55       14.89      0.65 o 
  -8   5  12        6.40        7.35      0.75 o 
  -7   5  12        1.13        1.44      0.33 o 
  -6   5  12        3.57        3.85      0.37 o 
  -5   5  12        1.14        0.88      0.29 o 
  -4   5  12        1.57        1.52      0.29 o 
  -3   5  12        2.52        2.36      0.36 o 
  -2   5  12       14.93       15.56      0.56 o 
  -1   5  12        3.58        3.09      0.36 o 
   0   5  12       15.06       16.39      0.61 o 
   1   5  12        0.44        0.14      0.32 o 
   2   5  12        5.63        5.91      0.50 o 
  -7   6  12        1.74        2.04      0.31 o 
  -6   6  12        4.40        5.17      0.37 o 
  -5   6  12       10.43       14.11      0.53 o 
  -4   6  12        0.91        0.72      0.25 o 
  -3   6  12        1.50        2.94      0.30 o 
  -2   6  12       21.02       20.12      0.81 o 
  -1   6  12        0.02        0.02      0.30 o 
   0   6  12       35.07       35.99      0.82 o 
   1   6  12        2.36        2.54      0.40 o 
  -5   7  12       19.90       24.13      0.72 o 
  -4   7  12       20.70       24.21      0.78 o 
  -3   7  12        2.69        2.66      0.33 o 
  -2   7  12        1.62        2.13      0.30 o 
  -1   7  12       14.35       11.15      0.60 o 
  -9   1  13        0.15        0.35      0.28 o 
  -8   1  13       12.56       13.79      0.58 o 
  -7   1  13        0.03       -0.08      0.22 o 
  -6   1  13       11.00       11.94      0.47 o 
  -5   1  13        0.05        0.35      0.20 o 
  -4   1  13        1.94        1.19      0.22 o 
  -3   1  13        0.20       -0.16      0.20 o 
  -2   1  13       50.32       43.75      0.77 o 
  -1   1  13        9.84        8.56      0.51 o 
   0   1  13       64.49       61.25      0.86 o 
   1   1  13       27.97       28.38      0.69 o 
   2   1  13       31.48       31.59      0.76 o 
  -8   2  13        5.98        5.77      0.41 o 
  -7   2  13        0.00       -0.04      0.22 o 
  -6   2  13       24.53       22.70      0.49 o 
  -5   2  13        0.23        0.34      0.19 o 
  -4   2  13       17.21       12.73      0.69 o 
  -3   2  13        0.93        0.71      0.22 o 
  -2   2  13        0.76        0.06      0.17 o 
  -1   2  13        1.93        1.83      0.21 o 
   0   2  13        0.34        0.44      0.30 o 
   1   2  13        0.00       -0.16      0.28 o 
   2   2  13        0.00       -0.16      0.30 o 
  -8   3  13        0.73        1.45      0.28 o 
  -7   3  13       19.94       21.09      0.49 o 
  -6   3  13       11.59       15.97      0.62 o 
  -5   3  13        4.53        4.63      0.28 o 
  -4   3  13        3.86        6.34      0.40 o 
  -3   3  13        8.11        8.33      0.40 o 
  -2   3  13       31.70       29.06      0.45 o 
  -1   3  13       20.44       21.59      0.46 o 
   0   3  13      110.46      115.20      2.71 o 
   1   3  13       13.50       14.51      0.57 o 
   2   3  13       65.03       67.66      1.67 o 
  -8   4  13        1.10        1.24      0.49 o 
  -7   4  13        6.31        8.40      0.71 o 
  -6   4  13        0.24        0.34      0.41 o 
  -5   4  13        0.00       -0.06      0.25 o 
  -4   4  13       23.96       25.74      0.62 o 
  -3   4  13        7.01        6.03      0.44 o 
  -2   4  13       28.60       30.73      1.32 o 
  -1   4  13        0.78        0.34      0.20 o 
   0   4  13        3.42        2.72      0.28 o 
   1   4  13        3.75        4.00      0.32 o 
  -7   5  13        3.23        3.00      0.56 o 
  -6   5  13        0.14       -0.26      0.41 o 
  -5   5  13        0.14        0.08      0.29 o 
  -4   5  13        0.16       -0.01      0.28 o 
  -3   5  13       29.25       30.28      0.73 o 
  -2   5  13        6.45        7.91      0.49 o 
  -1   5  13       48.08       50.29      0.91 o 
   0   5  13       25.29       28.55      0.77 o 
   1   5  13       13.09       12.88      0.63 o 
  -6   6  13        0.00        0.14      0.33 o 
  -5   6  13       62.55       63.34      1.02 o 
  -4   6  13        2.26        2.78      0.38 o 
  -3   6  13       32.62       33.81      0.79 o 
  -2   6  13       17.64       16.99      0.63 o 
  -1   6  13        0.83        0.45      0.33 o 
   0   6  13       13.00       11.90      0.62 o 
  -4   7  13        4.46        5.93      0.41 o 
  -3   7  13        0.02        0.08      0.32 o 
  -2   7  13        0.00        0.00      0.45 o 
  -8   0  14        7.38        8.14      0.68 o 
  -7   0  14        7.59       10.65      0.64 o 
  -6   0  14        0.07        0.08      0.30 o 
  -5   0  14        0.73        2.03      0.34 o 
  -4   0  14        6.21        5.44      0.49 o 
  -3   0  14        2.32        2.29      0.38 o 
  -2   0  14        3.56        2.66      0.41 o 
  -1   0  14       34.74       33.76      0.94 o 
   0   0  14       54.94       52.96      1.20 o 
   1   0  14       58.77       62.26      1.39 o 
  -8   1  14        0.37        0.38      0.28 o 
  -7   1  14        8.64        9.77      0.45 o 
  -6   1  14        1.91        2.48      0.28 o 
  -5   1  14        1.07        0.71      0.22 o 
  -4   1  14        2.70        1.61      0.25 o 
  -3   1  14        8.66        6.53      0.37 o 
  -2   1  14       23.81       19.74      0.52 o 
  -1   1  14       20.95       18.82      0.56 o 
   0   1  14       13.31       11.87      0.53 o 
   1   1  14        4.04        3.71      0.64 o 
  -8   2  14        0.00       -0.15      0.24 o 
  -7   2  14       52.44       59.92      0.81 o 
  -6   2  14        2.55        2.13      0.27 o 
  -5   2  14       36.43       44.09      1.13 o 
  -4   2  14       11.25        9.04      0.37 o 
  -3   2  14        0.01       -0.13      0.21 o 
  -2   2  14        9.18        7.07      0.39 o 
  -1   2  14        5.63        5.25      0.45 o 
   0   2  14        4.76        3.87      0.37 o 
   1   2  14        0.04       -0.11      0.38 o 
  -8   3  14        4.43        4.88      0.47 o 
  -7   3  14        5.69        6.37      0.37 o 
  -6   3  14        7.99        7.95      0.35 o 
  -5   3  14       39.28       43.43      1.54 o 
  -4   3  14        1.27        1.22      0.20 o 
  -3   3  14       22.07       25.76      0.98 o 
  -2   3  14        8.76        8.23      0.39 o 
  -1   3  14        1.35        0.71      0.26 o 
   0   3  14       28.91       27.19      1.41 o 
   1   3  14       14.85       15.96      1.33 o 
  -7   4  14        0.20        0.41      0.41 o 
  -6   4  14        1.51        1.46      0.45 o 
  -5   4  14        4.45        4.43      0.56 o 
  -4   4  14       10.56        9.19      0.68 o 
  -3   4  14       11.13       11.89      0.75 o 
  -2   4  14       19.74       20.39      1.78 o 
  -1   4  14        2.61        3.51      0.58 o 
   0   4  14        1.07        1.28      0.31 o 
  -6   5  14       25.02       26.37      1.05 o 
  -5   5  14       36.71       41.11      1.24 o 
  -4   5  14       50.80       54.39      1.35 o 
  -3   5  14       40.34       44.35      0.85 o 
  -2   5  14       32.17       38.92      1.05 o 
  -1   5  14       15.64       17.79      0.66 o 
  -5   6  14        1.61        1.61      0.56 o 
  -4   6  14       53.99       64.13      1.05 o 
  -3   6  14        6.90        8.07      0.56 o 
  -2   6  14       23.51       28.21      0.84 o 
  -8   1  15        0.17        0.03      0.28 o 
  -7   1  15       25.22       29.32      0.62 o 
  -6   1  15        1.44        1.16      0.26 o 
  -5   1  15       18.66       21.16      0.73 o 
  -4   1  15        0.15        0.17      0.22 o 
  -3   1  15        5.01        5.23      0.47 o 
  -2   1  15       12.58       12.67      0.49 o 
  -1   1  15        0.40        0.13      0.36 o 
   0   1  15       10.04       11.45      0.88 o 
  -7   2  15        7.17        7.41      0.41 o 
  -6   2  15        2.80        2.58      0.28 o 
  -5   2  15        0.44        0.44      0.22 o 
  -4   2  15       12.68       13.34      0.44 o 
  -3   2  15        8.69       10.00      0.62 o 
  -2   2  15        2.42        3.09      0.31 o 
  -1   2  15       16.95       18.18      0.57 o 
   0   2  15        4.52        4.11      0.38 o 
  -7   3  15        0.03       -0.34      0.41 o 
  -6   3  15        1.29        1.20      0.45 o 
  -5   3  15       15.73       15.08      0.79 o 
  -4   3  15        2.65        2.10      0.45 o 
  -3   3  15       26.98       27.28      1.95 o 
  -2   3  15        5.17        4.94      0.51 o 
  -1   3  15        1.97        2.31      0.32 o 
   0   3  15        2.07        1.88      0.43 o 
  -6   4  15       39.96       48.20      1.28 o 
  -5   4  15        0.51        1.20      0.49 o 
  -4   4  15       41.67       44.94      1.20 o 
  -3   4  15        2.10        2.10      0.49 o 
  -2   4  15       31.55       32.60      1.09 o 
  -1   4  15        0.29        0.17      0.27 o 
  -5   5  15        3.99        4.76      0.64 o 
  -4   5  15        4.79        5.44      0.64 o 
  -3   5  15       17.48       20.89      0.98 o 
  -2   5  15        0.17        0.11      0.49 o 
  -7   0  16        0.45        0.38      0.41 o 
  -6   0  16      184.68      214.17      1.99 o 
  -5   0  16        5.23        5.63      0.60 o 
  -4   0  16       33.52       42.65      1.01 o 
  -3   0  16       18.77       19.32      0.75 o 
  -2   0  16        2.66        2.63      0.45 o 
  -1   0  16        5.75        7.13      0.68 o 
  -7   1  16       14.48       16.61      0.54 o 
  -6   1  16       30.67       31.98      0.63 o 
  -5   1  16        9.91       10.45      0.48 o 
  -4   1  16       86.61       95.96      0.96 o 
  -3   1  16        0.01        0.16      0.25 o 
  -2   1  16       46.16       53.95      0.92 o 
  -1   1  16        4.40        4.04      0.37 o 
  -6   2  16        0.37        0.23      0.26 o 
  -5   2  16       13.50       15.61      1.11 o 
  -4   2  16        0.15        0.24      0.23 o 
  -3   2  16        4.95        5.96      0.41 o 
  -2   2  16        1.81        2.62      0.32 o 
  -1   2  16        0.75        0.53      0.30 o 
  -6   3  16       18.79       21.68      0.90 o 
  -5   3  16        0.61        0.68      0.45 o 
  -4   3  16       17.18       21.34      0.90 o 
  -3   3  16        0.26        0.41      0.45 o 
  -2   3  16        4.43        5.63      0.43 o 
  -5   4  16        4.27        4.58      0.60 o 
  -4   4  16        0.20        0.26      0.45 o 
  -3   4  16        0.01       -0.08      0.45 o 
  -5   1  17       10.27       12.14      0.51 o 
  -4   1  17        9.16       11.19      0.56 o 
  -3   1  17        0.18        0.30      0.28 o 
  -4   2  17        0.06       -0.04      0.41 o 
                                                 
